# Supplementary material for: Author Correction: Elevated aldosterone and blood pressure in a mouse model of familial hyperaldosteronism with ClC-2 mutation
Source: Nat Commun. 2022 May 27;13:3066. doi: 10.1038/s41467-022-29242-3 (PMC9142497; doi:10.1038/s41467-022-29242-3)
Supplement: Supplementary file 1 — Supplementary Software 1 [file 41467_2022_29242_MOESM1_ESM.zip]

Archive with 6 entries (6 files):
- Supplementary Software 1/BurstDetect.ipynb
- Supplementary Software 1/Demo.csv
- Supplementary Software 1/FlowchartCode.pdf
- Supplementary Software 1/README.txt
- Supplementary Software 1/ReviewSpikes.ipynb
- Supplementary Software 1/SpikeDetect.ipynb
