# Supplementary material for: Author Correction: Elevated aldosterone and blood pressure in a mouse model of familial hyperaldosteronism with ClC-2 mutation
Source: Nat Commun. 2022 May 27;13:3066. doi: 10.1038/s41467-022-29242-3 (PMC9142497; doi:10.1038/s41467-022-29242-3)
Supplement: Supplementary file 1 — Supplementary Software 1 [file 41467_2022_29242_MOESM1_ESM.zip › Supplementary Software 1/BurstDetect.ipynb]

# %% [code]
import pandas as pd
import numpy as np
import matplotlib.pyplot as plt
import os.path
from sklearn.cluster import DBSCAN

%matplotlib notebook

# %% [markdown]
Please change the filename if required

# %% [code]
input_file = "Demo_output.hdf"

if(os.path.isfile(input_file)): # Check if hdf file exists
    hdf_storage = pd.HDFStore(input_file) # All data will be taken from this file
else:
    print("You must first run SpikeDetect!")


# %% [code]
# getBursts
#
# Detect bursts in the event data
#
#
# eventList - A list of events from a single trace
# maxPause - The maximum number of frames inbetween two events that are allowed and still considered to be part of the same burst (default 40 frames)
# minEventInCluster - Minimum number of spikes needed for a single burst (default 3)
# dt - seconds per frame (default 0.1)
#
# Returns many DataFrames that contain information about the bursts identified (frequency, length in s and the number of spikes within)


def getBursts(eventList, maxPause=40, minEventInCluster=3, dt=0.1):
    # Group the events into bursts
    if(len(eventList)>minEventInCluster): # Only run if there are more than the minimum number of events
        y = np.zeros_like(eventList) # Create temporary array
        XYArray = np.array((eventList, y)) # Create temporary 2D array

        db = DBSCAN(eps=maxPause, min_samples=minEventInCluster).fit(XYArray.T) # run a 1D DBSCAN to identify clusters based on the input values
        burstFrequency=pd.DataFrame([]) # DataFrame for the output data

        for label in np.unique(db.labels_[db.labels_>-1]): # Iterate over the identified clusters
            meanFreq = 1/(np.mean(np.diff(eventList[db.labels_==label]))*0.1) # Calculate mean frequencies within clusters
            lenEvents = len(eventList[db.labels_==label]) # Calculate the number of events per cluster
            length = (eventList[db.labels_==label][-1]-eventList[db.labels_==label][0])*dt # Calculate the length of the identified clusters
            d = pd.DataFrame(data={"Freq": [meanFreq], "NumSpikes":[lenEvents], "Length":[length]}) # Create temporary DataFrame
            burstFrequency = pd.concat([burstFrequency, d]) # Store Data
        burstFrequency = burstFrequency.reset_index(drop=True)

        return burstFrequency # Return data
    else:
        return pd.DataFrame()


# %% [code]
for cell in hdf_storage["events"]: # For all cells in the "events" key
    print(getBursts(hdf_storage["events"][cell].dropna().values)) # Print burst parameters

# %% [code]
hdf_storage.close()

# %% [markdown]
Copyright (c) 2019 Gabriel Stoelting

Permission is hereby granted, free of charge, to any person obtaining a copy of this software and associated documentation files (the "Software"), to deal in the Software without restriction, including without limitation the rights to use, copy, modify, merge, publish, distribute, sublicense, and/or sell copies of the Software, and to permit persons to whom the Software is furnished to do so, subject to the following conditions:

The above copyright notice and this permission notice shall be included in all copies or substantial portions of the Software.

THE SOFTWARE IS PROVIDED "AS IS", WITHOUT WARRANTY OF ANY KIND, EXPRESS OR IMPLIED, INCLUDING BUT NOT LIMITED TO THE WARRANTIES OF MERCHANTABILITY, FITNESS FOR A PARTICULAR PURPOSE AND NONINFRINGEMENT. IN NO EVENT SHALL THE AUTHORS OR COPYRIGHT HOLDERS BE LIABLE FOR ANY CLAIM, DAMAGES OR OTHER LIABILITY, WHETHER IN AN ACTION OF CONTRACT, TORT OR OTHERWISE, ARISING FROM, OUT OF OR IN CONNECTION WITH THE SOFTWARE OR THE USE OR OTHER DEALINGS IN THE SOFTWARE.

# %% [code]
