# Supplementary material for: Author Correction: Elevated aldosterone and blood pressure in a mouse model of familial hyperaldosteronism with ClC-2 mutation
Source: Nat Commun. 2022 May 27;13:3066. doi: 10.1038/s41467-022-29242-3 (PMC9142497; doi:10.1038/s41467-022-29242-3)
Supplement: Supplementary file 1 — Supplementary Software 1 [file 41467_2022_29242_MOESM1_ESM.zip › Supplementary Software 1/Demo.csv]

	Mean1	Mean2	Mean3	Mean4	Mean5	Mean6	Mean7	Mean8	Mean9	Mean10	Mean11	Mean12	Mean13	Mean14	Mean15	Mean16	Mean17	Mean18
1	1103.46	1462.763	1190.548	1024.44	1450.124	1584.929	1687.696	1518.427	1663.814	1473.781	1373.76	2438.975	1794.199	1650.724	1398.13	1260.518	1537.42	1628.01
2	1118.577	1488.723	1209.93	1051.614	1466.164	1607.22	1711.904	1533.344	1680.173	1485.779	1393.749	2452.835	1812.107	1669.546	1418.51	1282.674	1554.435	1643.219
3	1122.126	1487.778	1207.626	1050.421	1463.465	1608.863	1706.33	1536.787	1676.567	1482.062	1396.508	2458.169	1813.466	1668.706	1418.906	1286.06	1553.807	1640.005
4	1122.124	1485.477	1214.571	1046.047	1463.651	1604.233	1709.715	1531.056	1679.91	1484.191	1397.313	2456.224	1811.4	1673.935	1419.763	1283.695	1555.06	1643.219
5	1124.527	1486.722	1212.564	1046.85	1464.429	1603.724	1710.321	1536.299	1683.962	1482.464	1396.361	2457.198	1810.922	1668.917	1419.526	1282.656	1554.851	1648.51
6	1124.557	1489.411	1209.879	1046.187	1468.773	1607.238	1707.157	1533.23	1684.241	1483.725	1397.714	2453.494	1811.546	1668.819	1413.62	1284.241	1558.842	1639.219
7	1120.829	1487.64	1210.991	1044.685	1464.073	1606.319	1709.019	1536.605	1678.94	1479.219	1394.993	2456.486	1808.477	1668.014	1415.365	1281.787	1559.14	1644.635
8	1122.166	1487.385	1209.218	1045.056	1464.432	1603.304	1708.606	1535.51	1682.907	1482.011	1396.661	2459.206	1809.549	1671.799	1418.307	1288.131	1559.438	1639.359
9	1120.78	1486.074	1207.722	1044.53	1461.909	1605.2	1709.66	1532	1680.079	1481.084	1396.03	2458.482	1814.003	1671.808	1420.154	1279.787	1559.277	1648.693
10	1120.124	1490.732	1211.355	1043.927	1464.773	1609.623	1709.647	1532.325	1679.011	1480.645	1398.716	2456.049	1813.912	1670.058	1419.701	1281.67	1560.64	1641.479
11	1122.963	1488.19	1210.717	1043.35	1467.434	1609.256	1708.442	1533.063	1670.556	1477.943	1398.477	2461.194	1811.574	1666.62	1420.107	1282.468	1573.31	1643.245
12	1122.881	1485.264	1212.487	1044.234	1465.412	1601.529	1708.548	1532.754	1678.479	1479.052	1398.176	2457.761	1813.88	1672.384	1416.461	1285.018	1561.345	1646.99
13	1122.309	1484.282	1211.385	1041.375	1464.096	1606.132	1707.112	1533.239	1678.978	1481.285	1396.083	2456.471	1809.65	1668.759	1418.409	1281.918	1560.176	1639.354
14	1124.01	1489.163	1207.661	1041.773	1462.51	1603.23	1706.968	1533.392	1675.126	1477.656	1395.924	2452.325	1814.562	1670.266	1422.078	1278.074	1561.958	1638.089
15	1126.322	1490.72	1211.114	1039.996	1461.225	1602.871	1707.913	1532.03	1674.556	1478.574	1393.12	2455.718	1812.014	1674.231	1414.854	1284.518	1567.143	1642.807
16	1121.111	1481.523	1210.35	1041.082	1463.596	1603.473	1704.696	1537.54	1676.556	1481.931	1391.83	2456.784	1809.473	1677.637	1415.703	1276.965	1564.22	1637.641
17	1120.941	1483.946	1207.991	1038.609	1468.497	1604.121	1708.253	1532.177	1676.49	1479.943	1395.683	2458.023	1810.653	1673.988	1413.893	1282.663	1567.432	1640.365
18	1118.908	1485.627	1210.993	1039.524	1464.056	1605.311	1708.978	1540.592	1671.512	1475.223	1394.583	2458.523	1813.185	1674.266	1418.552	1283.22	1574.97	1640.703
19	1122.3	1481.481	1209.325	1035.794	1456.533	1605.43	1703.09	1535.132	1669.625	1477.991	1393.164	2455.847	1811.269	1677.106	1417.268	1281.805	1573.783	1641.865
20	1122.552	1483.107	1207.165	1037.805	1461.831	1603.086	1711.269	1534.162	1671.808	1476.644	1394.946	2459.496	1808.125	1680.449	1416.406	1283.184	1575.443	1635.609
21	1121.626	1485.546	1208.285	1045.833	1463.859	1603.57	1704.663	1532.675	1680.071	1476.688	1392.577	2464.655	1807.432	1674.931	1416.117	1281.614	1573.408	1645.443
22	1121.7	1482.479	1208.603	1037.998	1461.823	1602.954	1705.583	1532.148	1677.268	1477.321	1393.949	2465.867	1812.709	1679.933	1410.961	1279.489	1579.682	1639.651
23	1119.25	1484.217	1212.763	1040.44	1463.821	1605.43	1701.833	1535.895	1673.093	1475.54	1391.535	2472.086	1807.333	1678.056	1416.635	1282.199	1583.107	1641.943
24	1120.255	1481.589	1208.244	1039.26	1465.778	1602.076	1703.885	1540.845	1683.367	1478.187	1392.94	2475.343	1811.168	1683.153	1417.328	1277.748	1582.214	1646.271
25	1120.188	1483.156	1209.824	1037.635	1461.571	1603.914	1707.087	1537.025	1674.559	1481.832	1394.414	2470.641	1814.546	1677.891	1415.138	1278.511	1587.432	1647.323
26	1123.327	1480.029	1203.733	1037.532	1461.49	1600.772	1702.16	1536.123	1678.699	1478.775	1396.798	2477.345	1808.199	1681.465	1413.026	1277.287	1584.393	1639.682
27	1120.057	1485.324	1205.664	1039.897	1465.614	1600.977	1706.279	1535.587	1679.742	1484.806	1394.977	2475.841	1811.908	1678.373	1413.74	1280.27	1584.461	1644.526
28	1122.178	1482.888	1204.773	1037.088	1463.475	1602.035	1708.455	1535.315	1679.227	1481.102	1393.636	2475.535	1809.721	1677.734	1416.924	1277.777	1589.667	1641.135
29	1121.399	1481.452	1210.459	1037.41	1464.073	1602.972	1705.109	1534.603	1674.422	1483.793	1393.822	2475.865	1809.64	1675.921	1417.771	1278.277	1584.735	1638.469
30	1118.589	1485.347	1209.258	1039.195	1460.381	1606.549	1711.125	1532.923	1672.329	1485.228	1393.064	2476.753	1807.962	1673.403	1415.268	1277.475	1587.61	1636.26
31	1118.22	1480.367	1210.814	1034.44	1459.447	1594.78	1702.087	1535.441	1677.436	1481.041	1390.82	2473.014	1807.073	1678.062	1415.031	1278.702	1582.646	1641.052
32	1115.042	1475.723	1207.731	1036.09	1458.588	1600.706	1705.019	1534.9	1673.764	1476.289	1392.714	2472.867	1804.508	1677.94	1413.818	1280.284	1578.321	1642.38
33	1117.517	1482.989	1206.747	1030.206	1462.692	1601.833	1704.321	1533.016	1676.367	1474.788	1388.749	2474.057	1802.801	1675.53	1414.057	1279.337	1582.929	1641.109
34	1120.752	1475.953	1206.905	1032.64	1461.232	1603.57	1699.125	1533.791	1674.378	1477.205	1390.335	2469.388	1806.575	1679.905	1414.284	1278.656	1584.274	1638.646
35	1116.765	1479.255	1207.327	1032.152	1460.861	1605.154	1706.554	1536.803	1668.622	1483.462	1390.445	2468.42	1806.168	1671.562	1417.536	1282.989	1591.101	1640.052
36	1118.002	1475.765	1203.316	1032.852	1460.359	1597.646	1706.026	1534.494	1667.452	1480.234	1392.317	2475.296	1806.009	1680.565	1414.482	1273.954	1580.42	1633.448
37	1119.015	1474.447	1207.16	1032.36	1460.944	1597.382	1697.747	1532.413	1678.57	1483.351	1392.368	2468.204	1800.484	1674.535	1414.549	1279.784	1580.116	1635.302
38	1116.045	1474.146	1206.432	1034.893	1462.927	1596.359	1699.795	1532.114	1673.619	1483.283	1390.341	2468.853	1802.849	1678.933	1412.185	1276.851	1580.339	1645.182
39	1113.743	1474.928	1206.91	1030.094	1457.444	1602.8	1698.968	1534.914	1676.397	1479.512	1392.319	2460.584	1807.463	1672.752	1411.016	1278.333	1581.952	1641.068
40	1118.938	1476.331	1204.162	1030.672	1460.813	1598.225	1699.256	1532.209	1673.995	1479.451	1393.457	2465.712	1805.771	1672.419	1412.016	1279.681	1579.711	1637.688
41	1117.619	1474.488	1205.777	1028.313	1457.518	1599.425	1700.587	1531.48	1673.764	1477.777	1390.494	2466.173	1803.633	1674.708	1419.289	1278.482	1585.509	1639.703
42	1121.468	1475.593	1203.274	1029.172	1461.076	1596.162	1699.381	1530.06	1671.91	1480.178	1390.872	2458.294	1805.52	1677.155	1413.565	1277.989	1581.295	1634.286
43	1118.535	1476.186	1203.638	1031.215	1459.303	1595.739	1699.263	1531.325	1673.2	1476.59	1391.298	2454.145	1807.584	1671.701	1413.331	1276.188	1575.637	1639.057
44	1117.205	1473.094	1207.132	1028.642	1456.96	1594.142	1699.26	1531.557	1675.005	1476.455	1388.866	2453.063	1799.813	1670.315	1413.557	1278.599	1575.708	1640.385
45	1117.213	1473.351	1205.835	1028.796	1457.253	1598.228	1704.811	1534.088	1672.907	1476.87	1391.207	2454.276	1802.542	1679.574	1413.159	1275.926	1575.277	1641.953
46	1114.822	1474.389	1205.457	1025.927	1454.985	1598.851	1703.103	1531.946	1675.214	1480.415	1388.26	2453.096	1801.414	1675.606	1415.766	1275.227	1576.613	1636.635
47	1116.235	1470.378	1202.204	1026.446	1456.462	1596.111	1698.071	1532.355	1672.003	1479.513	1387.916	2457.704	1803.447	1677.817	1410.581	1272.22	1577.914	1638.036
48	1116.577	1477.761	1208.578	1027.725	1456.901	1594.544	1700.417	1527.815	1672.699	1478.777	1386.866	2449.649	1805.709	1671.301	1407.503	1274.433	1574.696	1638.479
49	1114.381	1472.329	1202.534	1027.863	1462.083	1594.114	1701.16	1527.951	1673.611	1478.893	1389.208	2446.22	1802.458	1675.824	1404.732	1277.582	1574.768	1634.255
50	1116.069	1472.251	1203.002	1022.912	1456.399	1594.294	1700.186	1531.712	1672.882	1478.38	1388.31	2449.167	1804.692	1674.817	1408.417	1277.571	1573.295	1640.677
51	1113.537	1471.548	1201.961	1027.594	1459.621	1596.835	1698.304	1532.796	1670.036	1473.011	1388.653	2449.4	1800.256	1676.838	1410.943	1277.287	1576.051	1633.854
52	1116.718	1474.174	1202.132	1023.107	1455.455	1594.157	1705.045	1533.153	1675.027	1478.606	1389.268	2447.823	1803.861	1678.551	1413.281	1272.17	1576.521	1639.719
53	1119.502	1468.693	1206.276	1024.32	1456.846	1590.84	1704.538	1536.195	1666.422	1481.995	1387.505	2440.233	1799.73	1677.757	1412.734	1274.465	1575.801	1634.844
54	1114.351	1471.89	1203.947	1022.139	1458.672	1590.686	1701.849	1527.578	1671.594	1476.348	1388.968	2444.353	1799.598	1674.792	1412.938	1272.879	1577.274	1636.422
55	1116.455	1467.617	1204.531	1026.176	1453.599	1593.749	1698.449	1534.75	1668.778	1473.925	1388.513	2444.333	1800.419	1679.993	1409.125	1271.39	1575.497	1636.656
56	1113.455	1473.411	1202.197	1019.873	1455.545	1595.737	1699.606	1531.424	1669.192	1476.119	1389.98	2441.137	1802.555	1678.662	1408.122	1275.784	1578.28	1641.578
57	1113.064	1474.324	1201.255	1024.099	1453.937	1590.932	1702.971	1531.532	1665.414	1473.948	1386.025	2442.61	1806.348	1676.079	1415.872	1268.56	1576.78	1637.411
58	1119.045	1471.204	1200.531	1021.485	1455.101	1597.559	1704.349	1530.522	1668.97	1477.127	1385.888	2439.767	1799.095	1669.294	1411.581	1273.213	1576.089	1634.224
59	1114.899	1467.335	1200.775	1023.554	1457.078	1592.899	1698.571	1528.938	1668.444	1474.517	1388.666	2446.461	1796.529	1675.963	1408.568	1268.021	1577.369	1641.01
60	1116.97	1470.552	1202.664	1020.221	1456.318	1590.671	1698.603	1533.701	1667.964	1472.317	1385.98	2441.28	1801.537	1675.537	1409.586	1269.95	1579.268	1636.312
61	1116.446	1471.978	1201.408	1021.996	1453.164	1586.192	1697.019	1527.652	1671.594	1475.041	1389.428	2437.016	1801.553	1672.56	1408.646	1269.479	1573.81	1630.5
62	1117.78	1472.564	1203.995	1024.545	1454.247	1591.603	1703.337	1530.712	1668.079	1474.333	1388.184	2442.161	1799.771	1681.188	1411.297	1273.308	1579.238	1635.885
63	1113.693	1465.052	1200.589	1016.691	1453.336	1589.509	1697.551	1530.831	1669.479	1477.134	1388.334	2439.498	1798.534	1676.769	1412.807	1278.95	1581.893	1639.938
64	1116.292	1468.716	1201.267	1020.307	1456.914	1591.205	1700.603	1530.938	1671.074	1473.954	1386.252	2442.776	1798.211	1675.78	1410.901	1270.238	1577.926	1632.427
65	1116.817	1470.051	1199.759	1018.788	1459.849	1584.215	1697.199	1531.232	1668.537	1470.77	1386.927	2441.8	1798.173	1667.465	1408.674	1271.851	1577.068	1643.312
66	1115.356	1471.425	1199.104	1017.097	1452.338	1589.532	1695.388	1530.452	1672.197	1473.431	1387.565	2435.394	1798.971	1677.898	1410.299	1271.521	1574.598	1634.286
67	1112.837	1473.06	1199.123	1021.17	1455.821	1589.838	1697.635	1530.564	1667.934	1475.701	1386.807	2441.143	1799.697	1674.942	1413.823	1270.606	1577.914	1637.672
68	1113.931	1468.906	1202.452	1018.391	1460.081	1593.114	1699.994	1526.36	1669.129	1470.743	1384.427	2445.386	1798.626	1677.389	1408.474	1274.351	1580.964	1635.896
69	1114.688	1471.085	1199.671	1018.187	1452.109	1591.185	1696.032	1528.091	1665.381	1470.535	1385.232	2440.673	1801.395	1673.986	1407.758	1273.135	1573.452	1633.927
70	1114.017	1470.922	1200.274	1021.262	1457.909	1591.514	1702.516	1527.938	1668.205	1471.103	1384.743	2439.851	1797.248	1677.403	1408.5	1270.702	1577.545	1639.651
71	1113.673	1474.19	1203.719	1015.796	1454.869	1595.16	1702.237	1527.779	1667.482	1474.729	1384.396	2439.561	1796.744	1671.586	1415.013	1272.358	1574.574	1632.464
72	1110.592	1468.318	1201.645	1016.391	1457.513	1587.992	1698.256	1527.536	1667.337	1473.784	1386.766	2433.512	1799.062	1678.412	1407.974	1273.461	1576.205	1639.443
73	1111.116	1465.599	1198.615	1016.893	1453.917	1589.509	1694.288	1524.852	1669.345	1473.911	1383.458	2434.222	1791.438	1673.493	1406.135	1275.528	1584.577	1634.37
74	1115.656	1469.242	1203.135	1020.592	1454.694	1591.332	1695.314	1523.837	1665.285	1473.709	1385.153	2437.031	1798.671	1674.278	1405.648	1274.404	1576.274	1632.5
75	1112.208	1471.28	1202.427	1019.167	1459.119	1591.329	1695.577	1528.775	1667.397	1474.084	1385.067	2435.818	1799.007	1671.41	1408.641	1270.968	1579.071	1633.318
76	1113.146	1465.32	1203.072	1017.101	1456.01	1590.337	1697.67	1535.362	1667.97	1476.995	1386.246	2431.145	1793.445	1675.308	1413.005	1268.511	1578.277	1640.271
77	1110.869	1470.125	1201.9	1018.667	1457.192	1590.894	1693.946	1527.953	1663.485	1475.567	1385.69	2431.404	1794.267	1676.692	1410.729	1267.652	1584.265	1636.661
78	1111.864	1464.349	1199.731	1014.532	1452.606	1586.939	1693.234	1526.193	1666.918	1469.159	1382.738	2435.316	1796.265	1675.47	1401.438	1269.532	1579.262	1631.526
79	1110.968	1466.705	1197.29	1016.127	1458.023	1593.982	1692.939	1528.093	1663.753	1469.865	1384.237	2426.624	1794.626	1672.553	1409.867	1270.486	1574.393	1634.068
80	1114.936	1465.333	1201.944	1014.73	1450.758	1591.453	1699.487	1527.429	1667.797	1469.865	1382.624	2435.92	1795.256	1672.949	1405.805	1270.532	1578.747	1633.51
81	1107.834	1467.002	1201.258	1015.485	1453.616	1590.094	1689.679	1528.23	1666.852	1472.132	1384.413	2423.867	1797.667	1672.09	1406.799	1269.021	1581.31	1632.729
82	1111.572	1466.662	1200.956	1014.009	1453.159	1590.987	1693.942	1529.397	1661.756	1474.847	1380.688	2424.214	1796.315	1674.773	1407.122	1268.589	1578.161	1638.688
83	1112.874	1465.441	1200.009	1012.745	1455.149	1585.846	1696.019	1525.845	1664.597	1470.913	1382.758	2425.849	1788.761	1674.072	1405.826	1270.323	1577.193	1627.938
84	1111.7	1464.239	1200.564	1012.848	1454.154	1589.792	1691.801	1527.835	1664.548	1472.849	1384.208	2424.241	1795.574	1671.789	1407.417	1266.567	1579.045	1635.349
85	1108.995	1468.546	1199.905	1013.393	1449.535	1588.441	1692.772	1529.626	1660.995	1473.055	1378.751	2418.467	1792.565	1669.442	1406.773	1265.266	1571.884	1633.729
86	1110.163	1469.411	1205.828	1014.966	1450.273	1587.592	1691.449	1527.761	1669.241	1469.882	1386.01	2418.241	1796.721	1677.03	1406.742	1269.262	1578.333	1628.708
87	1109.119	1462.221	1197.457	1012.738	1454.694	1589.261	1692.029	1525.104	1664.685	1471.389	1383.868	2419.533	1798.662	1669.326	1407.234	1265.543	1576.682	1633.042
88	1111.606	1463	1199.334	1013.884	1451.326	1585.243	1694.266	1527.021	1668.321	1467.472	1381.897	2420.382	1792.305	1672.22	1402.62	1264.504	1576.717	1637.568
89	1108.223	1459.253	1199.603	1014.2	1447.922	1587.251	1692.077	1522.784	1666.54	1473.918	1380.901	2414.908	1792.393	1667.484	1404.604	1269.706	1573.062	1637.099
90	1111.752	1462.376	1202.965	1015.451	1452.177	1591.165	1689.936	1528.185	1668.249	1473.159	1380.717	2409.133	1793.631	1668.507	1401.695	1264.982	1579.667	1638.167
91	1111.574	1467.306	1201.271	1012.871	1450.146	1589.008	1690.728	1529.056	1661.151	1469.619	1380.728	2418.788	1794.199	1673.787	1407.716	1264.021	1576.449	1631.495
92	1112.616	1459.962	1200.965	1015.483	1451.086	1587.225	1690.285	1527.647	1663.455	1474.668	1383.936	2414.698	1793.594	1672.028	1407.219	1265.826	1572	1631.943
93	1108.502	1460.906	1197.355	1010.582	1450.578	1587.377	1689	1522.543	1666.449	1467.622	1381.725	2410.143	1789.615	1666.005	1405.125	1266.021	1577.747	1633.01
94	1113.874	1465.054	1198.225	1012.442	1451.419	1588.638	1696.833	1527.395	1668.986	1472.303	1381.185	2407.416	1790.211	1670.292	1408.773	1265.025	1573.039	1631.302
95	1110.601	1465.702	1200.84	1012.873	1449.694	1589.678	1689.926	1525.661	1665.033	1469.713	1381.113	2413.216	1791.813	1667.931	1405.953	1264.064	1571.851	1638.448
96	1112.891	1461.982	1200.492	1011.088	1447.667	1584.015	1697.75	1523.958	1669.26	1470.064	1382.289	2406.851	1789.445	1669.62	1407.284	1267.652	1565.658	1632.703
97	1111.163	1463.564	1198.032	1011.298	1446.401	1583.41	1690.628	1521.436	1666.085	1472.103	1383.157	2411.023	1791.799	1669.292	1405.383	1266.979	1568.616	1634.578
98	1110.443	1459.91	1196.295	1014.077	1446.27	1586.023	1687.923	1522.251	1666.293	1473.41	1378.727	2409.098	1788.045	1664.526	1401.979	1264.553	1563.006	1632.484
99	1107.95	1465.145	1194.406	1008.582	1445.826	1581.985	1687.606	1523.513	1658.581	1470.495	1377.244	2400.427	1788.872	1659.238	1400.826	1256.27	1569.095	1632.995
100	1107.616	1457.938	1197.332	1008.665	1444.321	1581.268	1688.362	1518.78	1658.951	1465.177	1379.406	2401.869	1790.373	1661.093	1398.128	1262.73	1562.057	1630.917
101	1106.196	1460.007	1198.529	1009.925	1445.869	1580.942	1684.41	1518.39	1659.929	1465.36	1379.047	2402.294	1789.4	1662.396	1403.234	1260.677	1567.765	1633.193
102	1108.411	1461.007	1194.807	1010.599	1448.23	1585.524	1691.987	1523.153	1658.592	1467.25	1379.641	2404.48	1787.525	1665.292	1401.503	1259.17	1563.402	1626.172
103	1108.438	1457.904	1199.295	1006.423	1446.154	1584.291	1685.321	1519.714	1667.09	1465.877	1379.881	2400.1	1787.74	1661.898	1402.266	1261.507	1557.768	1633.484
104	1109.552	1461.461	1201.074	1009.837	1443.354	1582.749	1690.779	1523.538	1666.956	1466.505	1379.567	2399.426	1787.976	1666.007	1402.536	1261.053	1565.205	1633.411
105	1107.936	1459.75	1197.496	1012.616	1447.253	1583.484	1691.349	1521.325	1663.082	1468.775	1379.947	2403.375	1785.494	1659.199	1401.807	1262.514	1560.39	1632.281
106	1106.71	1455.485	1196.717	1010.227	1447.391	1585.714	1688.561	1522.824	1663.63	1469.893	1379.695	2401.096	1786.745	1665.474	1401.396	1256.674	1566.22	1637.74
107	1110.23	1455.843	1197.334	1010.682	1442.732	1576.653	1684.426	1523.344	1663.375	1467.173	1379.584	2399.927	1786.737	1662.928	1399.745	1261.879	1556.574	1630.896
108	1109.059	1457.215	1198.22	1010.146	1443.106	1582.213	1684.394	1521.395	1661.896	1470.529	1381.206	2399.439	1785.253	1665.451	1399.081	1260.844	1562.762	1635.854
109	1109.899	1461.076	1197.179	1010.208	1441.763	1581.597	1684.516	1519.464	1660.192	1467.934	1379.65	2396.127	1787.849	1662.477	1401.69	1258.16	1557.81	1632.724
110	1109.532	1456.103	1201.067	1011.305	1442.404	1584.833	1689.756	1520.279	1664.414	1468.053	1380.186	2398.994	1790.915	1663.035	1400.206	1256.702	1556.039	1623.714
111	1105.911	1455.289	1200	1008.208	1447.245	1583.8	1689.519	1522.404	1668.46	1466.49	1378.785	2397.384	1786.34	1664.336	1402.284	1264.429	1558.17	1630.177
112	1108.923	1457.857	1197.167	1010.341	1446.045	1587.246	1686.359	1526.235	1662.795	1470.175	1381.052	2399.604	1788.622	1662.711	1402.727	1256.599	1562.229	1626.88
113	1107.099	1459.137	1199.8	1005.487	1443.548	1585.053	1688.577	1522.796	1664.737	1469.471	1380.897	2395.353	1789.529	1665.097	1403.919	1258.755	1569.074	1633.005
114	1112.218	1460.774	1199.682	1008.476	1443.088	1582.332	1692.413	1523.791	1660.668	1471.841	1379.588	2398.033	1789.593	1663.651	1402.974	1258.957	1564.229	1629.615
115	1107	1463.901	1200.905	1008.004	1446.106	1580.714	1691.042	1521.933	1664.151	1468.979	1381.508	2400.265	1787.825	1663.53	1402.164	1266.184	1558.685	1640.938
116	1109.624	1459.823	1199.323	1006.549	1447.008	1581.909	1683.734	1523.833	1664.43	1471.109	1380.705	2401.153	1787.634	1662.245	1400.547	1259.163	1555.655	1630.958
117	1109.829	1459.844	1201.958	1009.433	1444.523	1580.137	1692.958	1527.801	1660.956	1471.271	1381.378	2400.175	1790.009	1666.273	1401.159	1261.397	1559.057	1631.771
118	1110	1453.694	1200.504	1009.036	1448.114	1583.152	1687.712	1523.211	1665.107	1470.228	1377.405	2390.18	1785.036	1664.736	1400.081	1256.539	1556.312	1627.005
119	1107.29	1455.293	1198.94	1007.303	1450.912	1582.056	1683.731	1521.445	1663.384	1467.991	1381.309	2391.857	1787.397	1653.861	1401.161	1256.766	1557.598	1637.974
120	1105.582	1453.595	1197.06	1009.311	1447.535	1578.481	1689.33	1524.582	1667.252	1468.112	1379.116	2393.553	1788.605	1662.153	1400.492	1258.635	1555.979	1637.812
121	1109.389	1454.201	1197.26	1008.635	1446.518	1580.597	1686.926	1524.782	1664.074	1472.579	1381.184	2395.702	1785.111	1659.697	1402.794	1264.688	1553.384	1625.505
122	1108.443	1452.195	1196.703	1006.124	1446.439	1585.537	1692.327	1522.503	1653.238	1468.276	1378.994	2396.484	1789.201	1667.776	1405.531	1263.592	1556.658	1635.635
123	1106.473	1453.521	1197.056	1008.294	1443.843	1581.965	1685.567	1522.664	1663.211	1469.326	1374.706	2389.249	1790.582	1660.292	1399.398	1259.532	1552.789	1632.177
124	1108.948	1455.309	1197.717	1007.509	1446.412	1585.063	1685.641	1526.042	1664.208	1469.301	1375.797	2393.963	1784.477	1658.701	1404.422	1261.114	1556.438	1634.495
125	1104.2	1445.866	1196.824	1007.343	1442.975	1577.592	1687.869	1524.418	1663.43	1468.515	1379.364	2395.294	1781.62	1663.28	1395.51	1257.528	1552.982	1637
126	1109.512	1450.906	1196.36	1006.303	1446.369	1576.337	1683.016	1522.039	1665.079	1472.242	1379.521	2396.749	1782.984	1660.66	1402.06	1259.543	1552.232	1629.922
127	1107.104	1456.116	1198.826	1009.974	1447.121	1582.329	1680.109	1522.295	1663.258	1470.258	1379.145	2386.688	1788.797	1655.787	1402.917	1260.252	1555.11	1624.583
128	1108.584	1461.731	1197.773	1004.506	1443.25	1580.914	1688.981	1521.144	1656.504	1469.412	1376.062	2388.165	1791.73	1658.146	1401.229	1260.578	1555.31	1633.365
129	1110.906	1454.55	1196.831	1008.425	1448.174	1581.261	1690.381	1521.578	1665.126	1470.246	1380.506	2393.004	1787.274	1657.678	1402.099	1256.564	1553.438	1632.245
130	1106.413	1449.937	1196.188	1006.635	1444.104	1579.101	1687.054	1523.455	1662.737	1470.825	1378.529	2395.206	1789.513	1658.889	1401.312	1258.092	1555.655	1631.328
131	1111.054	1451.915	1197.088	1007.504	1443.71	1577.643	1685.192	1522.705	1659.74	1467.137	1378.066	2389.977	1784.282	1660.088	1403.344	1258.28	1554.08	1634.406
132	1108.032	1458.55	1198.204	1007.833	1442.773	1579.144	1685.731	1523.366	1662.186	1470.119	1379.169	2388.19	1786.603	1656.583	1401.427	1257.709	1554.967	1638.26
133	1113.151	1458.953	1200.868	1006.011	1444.295	1580.529	1691.151	1523.251	1661.241	1470.287	1377.449	2392.021	1786.218	1657.067	1401.193	1258.511	1555.185	1628
134	1106.899	1458.713	1192.369	1008.891	1446.078	1578.24	1681.978	1520.223	1657.882	1472.358	1379.492	2392.931	1788.823	1656.361	1401.096	1259.681	1547.774	1626.854
135	1112.403	1456.468	1197.859	1008.056	1448.846	1583.091	1689.391	1521.606	1661.89	1467.068	1375.924	2386.69	1783.565	1652.935	1397.365	1261.053	1549.149	1625.26
136	1108.376	1454.342	1198.327	1004.395	1446.048	1576.643	1687.375	1520.067	1660.608	1467.647	1376.818	2385.133	1781.697	1649.322	1400.839	1259.411	1556.003	1630.74
137	1108.243	1456.727	1194.636	1007.277	1446.346	1581.228	1688.519	1524.49	1660.488	1467.26	1377.372	2386.675	1787.009	1651.979	1404.596	1258.202	1555.312	1630.464
138	1104.812	1452.177	1192.109	1007.442	1446.758	1580.137	1684.538	1521.545	1667.844	1466.364	1376.845	2391.059	1788.972	1656.035	1401	1257.982	1550.622	1635.599
139	1101.993	1452.676	1192.513	1005.305	1439.548	1581.041	1677.228	1521.292	1658.814	1466.168	1379.213	2386.878	1783.842	1652.921	1400.799	1255.78	1552.61	1633.302
140	1109.918	1457.615	1195.218	1008.468	1443.111	1575.805	1676.119	1520.965	1659.499	1471.918	1380.083	2385.008	1784.6	1652.461	1396.581	1252.592	1553.235	1630.812
141	1108.017	1453.127	1196.362	1006.363	1444.126	1580.086	1684.657	1522.264	1661.564	1472.909	1378.157	2384.977	1780.189	1651.167	1397.37	1256.734	1555.783	1627.896
142	1107.064	1449.644	1194.051	1009.189	1443.583	1579.729	1678.138	1521.497	1659.879	1468.483	1383.511	2387.031	1783.139	1650.961	1398.591	1259.362	1547.301	1629.344
143	1107.651	1452.877	1192.207	1005.159	1441.306	1574.853	1680.314	1522.12	1664.422	1471.431	1383.388	2386.084	1784.886	1655.076	1401.232	1258.532	1550.631	1628.01
144	1109.629	1455.94	1195.875	1008.039	1441.553	1576.587	1681.096	1522.698	1660.266	1472.996	1376.853	2393.625	1784.175	1651.776	1401.435	1250.926	1549.768	1630.219
145	1108.166	1453.604	1194.48	1005.876	1442.929	1578.724	1680.372	1521.629	1659.551	1471.308	1376.913	2387.196	1782.146	1653.553	1399.411	1257.206	1550.244	1631.557
146	1105.196	1456.47	1194.476	1009.552	1442.177	1579.367	1689.096	1519.311	1660.825	1472.369	1375.489	2385.361	1785.106	1651.197	1399.432	1257.142	1550.244	1625.854
147	1107.193	1456.707	1195.42	1007.629	1440.849	1576.301	1688.077	1520.835	1656.301	1471.647	1375.197	2385.11	1783.988	1649.903	1398.068	1257.22	1550.321	1626.76
148	1105.262	1451.132	1196.128	1005.601	1443.811	1573.808	1687.208	1520.814	1662.526	1468.456	1376.04	2382.082	1782.107	1648.248	1396.042	1254.564	1550.61	1634.125
149	1106.832	1450.839	1193.114	1005.425	1441.929	1580.089	1684.381	1519.685	1659.556	1474.333	1373.51	2382.42	1786.449	1645.137	1400.172	1255.142	1549.652	1629.354
150	1102.255	1452.662	1194.761	1007.742	1443.548	1579.729	1680.167	1523.315	1657.359	1471.002	1377.249	2385.506	1783.218	1653.241	1399.44	1249.291	1556.848	1628.781
151	1107.554	1452.497	1191.415	1007.33	1441.616	1580.198	1679.394	1519.32	1658.216	1467.822	1373.955	2379.894	1782.759	1647.093	1399.315	1256.206	1555.095	1633.276
152	1108.542	1453.347	1196.84	1007.361	1438.813	1579.552	1682.369	1524.65	1658.847	1468.831	1373.968	2379.812	1779.782	1649.81	1397.742	1249.004	1551.765	1629.755
153	1104.998	1447.868	1193.216	1009.09	1441.528	1576.61	1681.776	1520.559	1655.238	1471.881	1374.201	2381.231	1784.692	1646.792	1396.911	1250.546	1549.158	1627.693
154	1104.834	1450.995	1198.086	1008.515	1442.139	1576.395	1685.442	1519.295	1657.764	1470.663	1375.279	2384.818	1780.031	1647.09	1395.263	1255.95	1541.414	1632.328
155	1104.619	1451.052	1192.944	1007.118	1442.674	1577.899	1679.301	1521.803	1657.548	1470.128	1372.903	2384.806	1779.308	1649.303	1403.753	1250.716	1541.81	1627.646
156	1106.8	1455.315	1193.907	1007.163	1443.551	1578.278	1684.513	1520.796	1661.658	1467.759	1372.979	2384.62	1781.464	1642.78	1400.018	1254.489	1544.836	1630.51
157	1105.668	1450.593	1193.585	1005.745	1442.263	1579.491	1682.478	1518.417	1657.403	1470.886	1371.656	2380.969	1783.868	1644.655	1398.781	1256.614	1545.265	1633.984
158	1106.386	1448.732	1196.019	1004.927	1440.371	1574.949	1677.022	1518.831	1654.693	1468.832	1372.994	2382.584	1785.886	1648.833	1398.768	1251.188	1551.235	1626.068
159	1107.188	1447.765	1190.749	1006.517	1442.912	1579.322	1683.529	1519.724	1657.156	1470.521	1373.862	2383.81	1780.974	1650.104	1401.318	1250.312	1548.795	1631.245
160	1107.465	1448.951	1192.84	1007.182	1438.621	1575.661	1685.244	1520.721	1655.581	1468.581	1371.661	2384.441	1780.705	1642.303	1397.115	1258.929	1545.893	1627.49
161	1106.515	1455.839	1188.849	1009.547	1440.78	1576.691	1688.022	1520.661	1663.145	1470.025	1373.725	2383.329	1784.837	1645.377	1397.839	1252.883	1542.44	1627.38
162	1104.931	1453.168	1194.369	1007.985	1442.99	1575.347	1683.821	1521.696	1656.984	1468.693	1372.837	2374.863	1782.26	1643.836	1396.279	1252.326	1545.842	1626.448
163	1105.04	1455.089	1193.397	1009.382	1439.199	1575.982	1680.048	1521.114	1660.151	1469.312	1371.125	2378.794	1784.731	1647.718	1397.151	1247.957	1545.449	1625.703
164	1104.757	1449.11	1188.784	1006.642	1443.356	1576.922	1684.811	1519.162	1659.126	1470.781	1371.003	2382.375	1783.1	1646.602	1396.977	1252.553	1543.107	1626.125
165	1105.054	1451.515	1195.09	1005.094	1441.018	1578.137	1682	1522.39	1651.682	1466.299	1373.13	2381.084	1780.102	1644.674	1396.398	1252.876	1543.985	1624.844
166	1103.775	1455.646	1191.8	1006.511	1441.422	1574.015	1680.359	1516.968	1659.107	1464.02	1371.74	2375.437	1780.958	1641.074	1395.958	1249.44	1541.098	1625.932
167	1105.101	1455.052	1190.107	1004.35	1441.856	1574.965	1680.926	1515.244	1656.855	1468.292	1370.874	2377.906	1781.568	1645.819	1398.07	1251.957	1542.062	1625.557
168	1102.686	1451.66	1191.007	1004.873	1435.013	1579.142	1677.42	1521.039	1651.923	1467.665	1371.163	2379.876	1778.383	1644.53	1397.893	1242.674	1540.336	1621.828
169	1104.879	1453.116	1194.097	1005.129	1440.056	1576.489	1679.974	1517.701	1654.247	1470.078	1371.505	2379.484	1781.799	1643.139	1395.828	1253.348	1540.342	1622.089
170	1105.064	1454.566	1194.297	1006.554	1443.492	1578.291	1677.391	1520.717	1655.521	1467.838	1371.543	2382.774	1778.3	1642.583	1398.352	1249.23	1538.5	1634.526
171	1104.109	1455.685	1192.244	1003.59	1438.669	1576.23	1675.49	1513.627	1656.175	1467.02	1370.619	2379.272	1780.199	1639.407	1395.534	1251.486	1532.711	1625.339
172	1099.604	1448.609	1190.543	1006.071	1440.596	1574.322	1680.715	1517.265	1656.342	1463.652	1371.088	2377.196	1779.25	1639.507	1396.932	1245.355	1539.173	1623.536
173	1102.181	1449.237	1192.562	1001.461	1439.225	1571.881	1677.587	1522.436	1653.66	1467.292	1370.11	2374.702	1776.744	1643.806	1394.628	1251.167	1537.384	1623.089
174	1103.468	1454.396	1193.288	1007.661	1438.849	1575.248	1677.093	1521.763	1652.849	1465.888	1371.212	2378.051	1781.289	1637.546	1400.857	1243.532	1541.36	1625.109
175	1102.886	1447.483	1192.427	1006.223	1437.937	1575.509	1681.308	1520.466	1653.764	1466.018	1372.402	2376.994	1777.003	1638.965	1401.13	1249.879	1537.943	1624.208
176	1101.342	1455.778	1191.125	1004.818	1436.429	1576.192	1680.067	1520.021	1651.534	1463.464	1368.273	2370.784	1781.286	1637.093	1396.672	1246.95	1534.619	1624.854
177	1101.21	1448.195	1192.394	1004.925	1441.338	1574.043	1674.218	1520.063	1656.249	1465.08	1371.221	2380.239	1779.295	1642.097	1393.773	1245.606	1535.491	1624.927
178	1105.485	1455.618	1188.724	1003.923	1441.823	1575.77	1678.987	1518.07	1653.06	1466.383	1367.897	2374.859	1778.012	1640.241	1396.878	1246.482	1533.848	1628.646
179	1106.733	1452.559	1195.095	1003.242	1439.028	1572.939	1678.314	1520.302	1653.255	1463.779	1368.978	2373.72	1782.445	1637.509	1396.549	1243.918	1542.03	1630.323
180	1102.54	1453.499	1188.585	1004.107	1439.27	1577.856	1678.266	1515.267	1659.707	1463.394	1368.136	2379.839	1779.116	1637.053	1395.154	1248.33	1538.369	1621.661
181	1101.292	1447.832	1190.329	1003.607	1439.202	1576.62	1676.391	1520.329	1651.855	1466.162	1370.24	2381.061	1781.276	1636.509	1399.888	1249.418	1542.021	1623.458
182	1103.005	1450.834	1189.227	1008.077	1436.419	1577.187	1671.324	1519.474	1652.458	1465.358	1370.408	2381.643	1779.993	1634.852	1392.609	1251.184	1533.259	1627.026
183	1101.616	1448.863	1191.32	1002.998	1439.99	1576.929	1679.913	1514.612	1654.649	1462.198	1370.277	2371.839	1777.425	1638.229	1393.753	1246.84	1530.688	1616.812
184	1101.569	1451.264	1189.028	1004.67	1440.513	1575.605	1678.718	1516.893	1652.679	1462.075	1367.284	2373.269	1772.458	1638.377	1396.909	1250.184	1533.262	1624.911
185	1103.141	1445.725	1194.343	1000.373	1442.146	1570.056	1675.301	1519.039	1655.551	1463.931	1369.146	2378.169	1779.362	1640.366	1400.891	1245.415	1534.301	1621.875
186	1097.446	1450.327	1188.93	1002.994	1440.018	1580.504	1675.404	1520.153	1657.359	1463.034	1367.525	2377.325	1777.624	1638.718	1397.398	1246.44	1533.905	1622.562
187	1098.364	1450.132	1186.165	1005.425	1439.045	1575.19	1674.17	1515.823	1654.789	1466.442	1370.18	2379.214	1780.473	1635.019	1396.768	1249.933	1531.81	1621.516
188	1103.188	1452.184	1191.304	1004.953	1441.952	1574.516	1673.83	1515.877	1660.082	1466.084	1369.091	2376.278	1783.865	1632.94	1393.646	1246.23	1535.074	1624.724
189	1103.552	1446.839	1184.81	1003.305	1442.881	1576.43	1674.151	1514.397	1655.888	1461.601	1368.828	2373.184	1779.262	1638.724	1397.81	1245.933	1531.134	1628.781
190	1102.693	1447.306	1191.141	1000.719	1441.798	1574.57	1679.417	1516.898	1650.496	1463.062	1367.134	2375.596	1778.62	1629.405	1398.93	1249.457	1533.89	1622.375
191	1104.698	1450.306	1191.812	1001.916	1441.831	1579.466	1676.026	1514.311	1652.989	1463.205	1368.2	2371.924	1781.534	1634.655	1394.656	1246.475	1531.518	1626.49
192	1101.71	1448.277	1186.146	1002.717	1443.331	1579.747	1675.567	1514.45	1654.425	1467.82	1369.998	2371.424	1778.147	1637.391	1395.57	1240.855	1531.804	1622.906
193	1102.723	1450.985	1189.019	1002.691	1438.707	1577.2	1681.285	1520.654	1656.658	1463.23	1368.14	2377.1	1778.22	1632.984	1399.599	1240.808	1541.211	1627.047
194	1101.394	1443.134	1189.652	1001.667	1441.76	1570.901	1672.888	1519.192	1656.893	1466.159	1367.756	2375.361	1778.603	1631.224	1394.693	1241.638	1528.985	1617.422
195	1105.636	1449.678	1196.014	1005.618	1439.823	1570.294	1677.696	1517.9	1651.625	1466.023	1365.754	2377.182	1780.456	1641.361	1396.74	1247.206	1526.381	1628.641
196	1101.48	1447.027	1189.524	1003.826	1439.427	1574.762	1679.577	1517.026	1652.057	1465.419	1366.326	2375.959	1777.633	1634.611	1394.268	1249.571	1536.018	1618.469
197	1104.941	1450.841	1188.459	1004.498	1437.23	1575.496	1675.122	1518.482	1650.852	1470.718	1366.556	2382.224	1780.943	1635.042	1403.167	1246.716	1533.054	1625.625
198	1099.418	1451.817	1190.404	1001.955	1439.934	1578.623	1675.776	1521.09	1654.915	1466.478	1369.669	2378.229	1776.711	1635.044	1397.375	1248.684	1532.399	1628.443
199	1102.208	1447.799	1187.763	1004.002	1436.096	1574.643	1672.74	1514.234	1650.044	1468.043	1365.829	2376.706	1780.277	1634.292	1397.674	1246.812	1528.256	1625.849
200	1103.208	1443.109	1189.116	1008.509	1440.389	1574.613	1675.949	1516.9	1653.422	1465.934	1367.153	2373.288	1779.56	1632.44	1395.333	1243.096	1525.682	1624.51
201	1103.443	1443.863	1191.833	1002.702	1437.086	1570.868	1673.131	1514.464	1655.375	1464.986	1366.79	2379.359	1780.017	1634.044	1393.635	1240.752	1525.842	1620.802
202	1102.918	1440.817	1188.905	1004.749	1437.321	1573.154	1674.099	1516.719	1651.74	1464.185	1364.297	2377.192	1778.627	1626.912	1392.362	1248.273	1528.789	1620.922
203	1104.876	1444.698	1187.875	999.558	1437.566	1569.808	1675.099	1514.005	1652.238	1465.267	1368.437	2372.259	1781.038	1633.486	1393.271	1242.936	1526.75	1623.464
204	1098.413	1445.747	1190.487	1003.815	1432.609	1572.797	1670.91	1514.829	1654.036	1467.982	1367.015	2376.477	1778.536	1632.153	1399.547	1245.277	1525.28	1625.604
205	1102.275	1445.109	1190.638	999.672	1437.366	1569.575	1674.657	1514.888	1654.501	1460.731	1366.828	2375.59	1776.085	1629.032	1394.247	1242.876	1522.125	1620.646
206	1101.988	1445.517	1188.522	1006.275	1434.356	1571.542	1673.083	1516.019	1653.674	1462.676	1365.867	2377.2	1777.407	1629.174	1395.276	1249.582	1527.637	1615.714
207	1101.569	1443.776	1188.777	1005.796	1434.131	1573.592	1672.955	1517.719	1649.937	1462.795	1365.078	2375.453	1778.036	1627.41	1397.307	1240.808	1525.872	1626.88
208	1100.027	1441.204	1192.339	1006.592	1433.088	1574.223	1672.006	1515.675	1653.515	1466.041	1366.724	2374.945	1780.05	1628.419	1393.453	1240.344	1528.131	1620.286
209	1095.515	1443.499	1187.23	1003.406	1435.841	1566.914	1665.397	1515.995	1653.844	1461.38	1367.76	2382.133	1774.802	1631.016	1392.263	1241.968	1525.827	1624.057
210	1098.324	1441.134	1188.849	1003.974	1432.957	1572.716	1663.106	1514.083	1655.515	1466.442	1366.742	2373.979	1777.329	1630.521	1393.424	1243.298	1524.003	1618.151
211	1101.176	1441.722	1189.724	1007.283	1436.508	1571.167	1665.16	1511.675	1653.808	1461.253	1367.346	2376.937	1777.447	1632.454	1394.542	1244.138	1523.217	1628.943
212	1104.448	1444.398	1184.868	1001.959	1434.02	1569.147	1671.359	1517.195	1657.773	1464.118	1368.078	2374.206	1780.473	1630.873	1392.393	1244.727	1521.44	1620.776
213	1102.146	1444.416	1189.78	1004.337	1436.78	1571.716	1672.276	1516.302	1655.816	1464.959	1366.812	2372.553	1778.995	1625.914	1395.018	1244.5	1522.765	1626.932
214	1101.901	1441.112	1184.756	1004.515	1438.268	1574.266	1671.016	1514.434	1650.033	1462.194	1365.182	2373.122	1778.314	1627.618	1392.594	1242.454	1524.17	1621.188
215	1100.205	1439.515	1187.128	1004.575	1435.742	1578.549	1670.721	1518.587	1653.948	1462.884	1368.535	2379.361	1777.296	1634.104	1393.464	1237.784	1524.607	1628.87
216	1098.738	1436.935	1184.306	1003.556	1436.735	1571.41	1667.042	1515.107	1655.781	1458.333	1367.375	2372.155	1775.693	1631.62	1396.779	1241.294	1523.301	1621.203
217	1102.082	1442.454	1184.705	1003.751	1434.01	1570.871	1671.647	1514.114	1650.236	1461.476	1365.167	2372.998	1776.36	1630.741	1397.497	1245.5	1519.402	1622.802
218	1102.5	1444.828	1187.742	1004.371	1434.268	1565.79	1670.106	1513.817	1653.904	1461.601	1364.498	2370.735	1778.135	1622.477	1394.133	1239.642	1517.235	1624.38
219	1101.285	1440.242	1189.35	1004.524	1433.088	1572.035	1673.176	1514.858	1653.436	1459.841	1365.431	2366.614	1777.312	1627.326	1394.974	1242.479	1521.018	1626.417
220	1103.696	1441.027	1186.638	1003.528	1437.096	1565.311	1666.34	1516.712	1654.414	1461.25	1365.277	2372.69	1776.917	1631.264	1395.206	1243.773	1522.378	1626.505
221	1101.094	1444.015	1189.088	1004.796	1431.626	1578.347	1669.561	1513.381	1653.586	1461.18	1364.91	2371.602	1777.652	1632.363	1393.867	1240.11	1523.583	1626.333
222	1099.891	1441.15	1188.51	1006.144	1431.939	1571.476	1670.196	1516.107	1654.052	1463.164	1365.768	2367.333	1776.203	1623.234	1395.029	1245.064	1523.277	1632.323
223	1100.733	1443.264	1187.299	1003.921	1433.768	1570.58	1675.061	1514.107	1651.808	1459.881	1368.104	2369.922	1773.972	1627.065	1391.828	1242.663	1525.244	1623.635
224	1102.332	1444.597	1188.527	1002.571	1437.788	1573.425	1671.651	1516.937	1650.485	1462.982	1367.461	2374.545	1775.137	1628.218	1395.242	1243.716	1526.595	1623.688
225	1100.606	1441.186	1190.617	1003.822	1436.227	1574.238	1670.285	1516.193	1652.737	1462.23	1366.453	2369.716	1776.619	1625.363	1394.404	1241.429	1523.19	1623.656
226	1102.53	1438.552	1189.376	1002.333	1438.462	1573.79	1674.587	1517.297	1653.912	1461.852	1367.187	2368.025	1774.218	1623.706	1393.732	1242.791	1523.771	1628.62
227	1100.495	1441.251	1187.267	1001.8	1436.068	1577.03	1665.814	1516.605	1654.274	1461.938	1366.357	2373.323	1782.662	1625.724	1397.924	1245.982	1527.554	1626.964
228	1098.515	1441.054	1188.455	1008.283	1436.51	1574.838	1666.545	1514.511	1653.293	1460.708	1362.497	2368.204	1776.951	1629.028	1393.299	1240.216	1523.577	1622.062
229	1099.396	1440.293	1187.884	1003.288	1439.629	1570.949	1675.125	1514.25	1652.329	1457.438	1367.627	2370.728	1776.003	1626.257	1395.997	1243.429	1520.807	1628.911
230	1097.002	1439.622	1184.942	1005.846	1436.957	1569.425	1663.494	1515.972	1648.605	1459.464	1366.046	2370.082	1776.364	1628.479	1391.148	1240.702	1520.688	1627.438
231	1106.235	1440.199	1190.297	1003.721	1441.624	1577.448	1673.279	1514.271	1649.411	1460.073	1363.901	2368.567	1778.114	1622.363	1395.255	1244.638	1523.193	1624.12
232	1100.562	1446.099	1185.933	1004.957	1434.816	1570.491	1666.446	1512.882	1650.666	1458.754	1364.396	2365.573	1773.938	1624.62	1393.964	1238.433	1521.182	1629.615
233	1101.616	1439.396	1185.93	1006.367	1433.773	1571.62	1671.442	1516.464	1653.734	1459.381	1364.267	2369.312	1776.967	1624.535	1395.742	1242.422	1522.146	1623.755
234	1103.037	1434.291	1184.826	1003.079	1437.619	1567.068	1669.006	1514.009	1649.597	1461.241	1365.583	2372.975	1777.57	1628.887	1394	1241.376	1526.545	1627.849
235	1100.708	1437.984	1190.397	1008.253	1438.399	1574.089	1673.429	1513.757	1652.553	1461.503	1362.927	2365.01	1780.085	1627.639	1395.646	1241.018	1521.94	1621.37
236	1097.631	1441.573	1184.037	1003.79	1433.849	1572.917	1667	1514.907	1648.441	1467.287	1365.013	2365.161	1777.662	1624.692	1394	1243.418	1524.807	1622.469
237	1097.339	1442.725	1186.005	1004.262	1435.063	1573.486	1667.567	1510.543	1649.893	1461.087	1368.142	2372.139	1774.938	1619.838	1393.807	1245.943	1520.452	1625.526
238	1097.837	1437.908	1189.575	1003.348	1432.937	1573.458	1662.792	1514.916	1651.496	1460.777	1364.808	2367.322	1776.646	1624.998	1393.581	1239.553	1523.943	1622.448
239	1101.287	1438.154	1187.622	1000.264	1433.061	1572.727	1668.324	1515.09	1654.488	1459.242	1365.296	2370.451	1779.395	1621.931	1394.719	1239.851	1521.58	1626.5
240	1100.748	1439.325	1190.1	1005.479	1437.884	1580.116	1666.458	1517.494	1652.611	1459.193	1362.44	2370.878	1772.771	1623.56	1397.799	1238.621	1521.411	1623.719
241	1100.505	1442.595	1185.824	1004.255	1436.477	1573.934	1670.769	1513.844	1648.09	1463.374	1363.43	2363.694	1774.997	1619.407	1392.99	1242.149	1526.423	1622.25
242	1100.29	1436.828	1187.719	1006.116	1435.056	1574.046	1667.853	1513.044	1647.386	1464.843	1365.213	2372.514	1773.614	1625.401	1389.789	1239.202	1520.167	1623.135
243	1101.136	1437.269	1184.93	1001.704	1434.51	1572.243	1671.696	1513.489	1650.869	1459.469	1365.79	2370.243	1776.178	1628.419	1398.234	1242.759	1525.107	1625.839
244	1098.116	1441.11	1189.587	1003.388	1431.412	1573.144	1668.147	1512.75	1656.863	1456.895	1364.957	2367.875	1777.35	1622.468	1392.201	1237.965	1521.634	1627.104
245	1098.802	1439.197	1187.299	1002.837	1434.119	1574.653	1666.481	1514.283	1651.496	1456.938	1361.884	2369.88	1775.929	1625.745	1397.753	1246.117	1517.36	1622.323
246	1096.998	1434.98	1187.668	1003.873	1434.609	1567.879	1665.157	1512.763	1647.099	1462.722	1360.839	2367.067	1775.206	1624.91	1394.167	1239.624	1519.432	1617.938
247	1098.72	1435.738	1186.239	1000.878	1433.376	1567.79	1662.728	1515.687	1649.515	1463.177	1360.519	2373.173	1777.367	1625.477	1391.49	1239.702	1520.964	1628.557
248	1097.547	1435.071	1185.891	1004.71	1432.667	1569.686	1668.221	1512.058	1647.408	1465.239	1362.473	2372.973	1775.754	1626.331	1392.503	1240.082	1526.601	1619.24
249	1101.307	1437.425	1187.053	1003.324	1430.5	1571.81	1665.247	1511.64	1649.584	1458.314	1365.088	2370.677	1778.156	1620.84	1390.349	1242.837	1515.44	1625.792
250	1098.423	1437.029	1189.534	1003.182	1434.72	1569.03	1668.141	1512.721	1651.767	1456.941	1359.58	2367.52	1777.444	1623.609	1391.411	1242.83	1521.018	1626.672
251	1099.455	1435.523	1183.879	1002.444	1435.525	1574.278	1666.067	1513.172	1656.419	1461.353	1362.064	2371.61	1774.702	1623.669	1397.919	1242.092	1517.994	1622.901
252	1102.547	1431.618	1185.353	1002.086	1435.399	1571.362	1666.135	1513.504	1647.622	1461.446	1362.608	2372.08	1775.536	1626.238	1396.716	1239.514	1520.634	1622.63
253	1098.817	1439.769	1190.993	1001.504	1432.836	1570.813	1661.683	1516.167	1653.745	1461.882	1362.035	2372.863	1775.541	1624.514	1395.203	1238.869	1522.146	1624.672
254	1099.634	1437.716	1186.429	1002.009	1435.232	1565.114	1668.183	1516.422	1654.521	1458.139	1361.912	2376.331	1777.53	1621.979	1392.971	1238.167	1518.119	1620.958
255	1098.483	1436.955	1185.237	1002.552	1435.03	1572.853	1665.843	1511.872	1647.773	1462.025	1363.13	2376.941	1772.787	1624.356	1396.539	1239.886	1520.682	1620.219
256	1100.819	1435.597	1186.411	1002.839	1432.141	1570.572	1665.449	1514.837	1652.762	1461.349	1363.142	2369.841	1775.799	1622.595	1392.24	1237.699	1518.554	1619.245
257	1096.124	1433.398	1184.937	1001.639	1433.182	1569.777	1671.5	1517.38	1652.17	1455.433	1364.052	2376.416	1778.948	1621.66	1396.315	1240.894	1520.554	1618.99
258	1097.671	1433.054	1185.499	1003.343	1438.048	1570.375	1667.013	1512.229	1649.214	1456.401	1364.673	2375.753	1776.87	1622.06	1395.487	1240.823	1513.824	1620.422
259	1098.901	1441.425	1185.673	1001.182	1430.49	1570.43	1671.529	1510.355	1650.107	1458.911	1358.808	2377.116	1777.165	1625.752	1390.086	1237.855	1512.182	1621.302
260	1097.869	1438.579	1186.898	999.38	1435.52	1570.344	1667.365	1510.55	1644.288	1458.865	1361.398	2371.896	1780.1	1618.259	1392.167	1241.521	1519.935	1623.828
261	1095.022	1434.532	1182.763	1000.541	1433.674	1572.332	1660.186	1511.652	1651.753	1458.952	1360.392	2377.208	1773.854	1619.359	1392.208	1238.734	1519.396	1621.703
262	1098.527	1437.268	1185.633	999.498	1431.924	1574.104	1663.683	1510.981	1652.956	1458.066	1359.791	2377.212	1775.199	1623.773	1396.773	1238.894	1518.464	1620.042
263	1104.985	1439.741	1185.986	1000.069	1431.823	1573.372	1668.231	1513.246	1642.482	1460.464	1361.815	2374.504	1776.958	1621.669	1395.12	1241.833	1518.414	1618.078
264	1096.876	1436.154	1184.343	1002	1432.104	1568.048	1664.683	1512.536	1648.301	1461.414	1362.245	2373.08	1777.168	1616.428	1390.414	1241.365	1520.304	1624.74
265	1099.27	1434.631	1185.36	1000.251	1433.821	1574.529	1667.442	1506.271	1649.175	1452.955	1360.317	2373.563	1771.066	1619.396	1394.695	1241.553	1504.423	1620.615
266	1099.745	1432.98	1183.81	998.629	1433.806	1569.762	1664.189	1508.942	1650.447	1460.545	1361.831	2373.559	1775.016	1622.991	1390.318	1239.475	1509.994	1619.958
267	1097.369	1434.251	1189.452	999.343	1427.611	1571.8	1660.67	1513.197	1649.644	1459.984	1361.946	2373.153	1775.796	1625.116	1391.635	1239.213	1509.929	1624.578
268	1098.928	1433.304	1186.016	1000.899	1433.295	1573.367	1665.859	1515.517	1645.537	1457.096	1360.105	2368.627	1772.062	1621.532	1391.208	1239.883	1514.69	1616.266
269	1093.312	1437.244	1185.095	998.307	1430.475	1570.476	1665.035	1513.775	1646.838	1455.799	1361.007	2368.404	1772.823	1621.914	1393.831	1236.649	1512.923	1624.703
270	1098.3	1438.007	1186.262	1000.906	1431.222	1573.871	1665.083	1514.605	1646.91	1460.114	1362.277	2374.816	1773.634	1618.447	1397.359	1240.174	1515.807	1624.099
271	1096.725	1432.539	1188.506	1005.408	1431.202	1575.884	1670.865	1514.891	1650.6	1460.11	1362.693	2373.926	1774.345	1622.037	1393.641	1241.645	1512.845	1626.557
272	1099.908	1435.884	1186.722	997.886	1435.28	1576.357	1664.609	1512.22	1649.899	1458.954	1361.769	2373.814	1776.88	1624.894	1394.117	1238.074	1511.22	1623.552
273	1098.191	1431.34	1186.032	997.015	1435.311	1572.354	1664.997	1509.053	1648.762	1457.075	1362.616	2376.098	1772.738	1619.479	1392.732	1239.699	1508.878	1620.12
274	1098.795	1436.685	1185.842	995.476	1433.975	1567.719	1663.054	1512.216	1643.915	1459.414	1360.66	2371.673	1775.237	1620.889	1390.635	1238.89	1509.646	1622.198
275	1098.993	1437.062	1186.747	998.47	1435.354	1570.38	1664.628	1512.445	1651.973	1457.631	1359.509	2372.753	1770.146	1620.148	1392.284	1239.869	1508.438	1632.12
276	1095.879	1429.888	1182.562	1001.013	1433.386	1567.311	1661.721	1510.97	1648.362	1456.007	1361.163	2381.175	1770.541	1620.778	1389.461	1238.287	1508.384	1617.964
277	1097.641	1433.325	1185.645	997.783	1435.045	1569.319	1663.795	1512.195	1648.148	1454.877	1359.171	2377.943	1775.085	1615.942	1394.055	1241.901	1505.259	1623.302
278	1098.837	1436.91	1180.141	997.888	1433.492	1571.291	1664.942	1514.206	1643.518	1458.171	1360.773	2380.059	1774.797	1616.271	1394.203	1237.603	1504.378	1618.953
279	1099.96	1438.703	1187.742	999.826	1432.412	1570.441	1663.516	1515.018	1646.351	1459.401	1360.15	2379.914	1772.173	1616.472	1396.833	1237.025	1512.905	1615.609
280	1097.842	1434.691	1184.144	999.399	1429.066	1570.547	1663.599	1513.719	1651.551	1462.193	1363.177	2375.722	1774.9	1617.729	1395.24	1242.801	1507.36	1622.073
281	1097.05	1428.105	1184.859	997.427	1430.247	1561.005	1661.519	1506.859	1647.367	1457.485	1357.381	2369.78	1774.279	1617.84	1393.794	1238.748	1503.298	1626.51
282	1097.691	1431.817	1184.438	995.245	1433.631	1567.324	1661.131	1510.566	1643.526	1457.606	1358.58	2375.451	1772.73	1619.074	1394.898	1236.936	1509.765	1621.849
283	1095.399	1434.016	1182.852	999.648	1431.157	1567.554	1666.939	1510.773	1648.162	1458.479	1356.235	2378.167	1774.536	1619.611	1390.307	1241.918	1507.158	1625.63
284	1096.473	1431.179	1185.028	999.573	1430.487	1571.033	1666.952	1510.511	1647.789	1454.458	1358.859	2374.712	1778.177	1619.692	1394.987	1240.319	1511.536	1617.062
285	1094.76	1431.893	1181.575	1000.933	1433.29	1569.185	1663.333	1508.402	1645.145	1461.365	1356.185	2385.677	1775.021	1615.319	1393.531	1238.039	1508.42	1615.229
286	1094.844	1428.024	1185.267	995.309	1429.23	1567.881	1661.385	1513.383	1644.816	1460.348	1359.503	2379.816	1770.272	1618.264	1395.701	1242.933	1510.476	1623.823
287	1095.069	1432.081	1184.661	997.685	1430.273	1574.038	1663.247	1509.659	1646.789	1460.246	1358.799	2377.004	1773.565	1620.944	1388.417	1235.819	1509.366	1617.661
288	1094.8	1431.723	1184.979	997.285	1431.078	1571.096	1666.423	1511.35	1644.11	1461.023	1357.733	2376.908	1772.312	1618.118	1386.839	1239.287	1512.173	1623.26
289	1098.812	1436.199	1181.842	997.26	1431.821	1567.365	1660.968	1511.387	1644.038	1459.308	1359.095	2381.331	1771.147	1618.611	1393.857	1233.245	1512.143	1614.594
290	1097.054	1435.904	1184.807	1000.717	1434.151	1571.646	1662.965	1513.879	1643.038	1458.866	1359.985	2382.124	1774.674	1619.812	1395.227	1237.33	1510.714	1618.646
291	1097.067	1430.937	1182.445	995.856	1430.417	1566.597	1659.247	1511.392	1646.304	1463.162	1356.614	2377.237	1773.017	1613.41	1389.974	1235.401	1508.637	1621.865
292	1097.064	1436.284	1185.541	997.294	1432.225	1566.415	1659.455	1512.418	1643.594	1460.663	1354.742	2388.363	1774.432	1617.38	1391.729	1240.092	1511.048	1621.302
293	1097.849	1433.007	1184.949	998.324	1430.576	1570.109	1665.907	1512.935	1644.321	1461.535	1359.381	2385.037	1773.707	1619.356	1393.995	1239.457	1505.732	1614.964
294	1095.923	1431.803	1185.109	1002.822	1428.442	1572.506	1660.163	1512.302	1644.101	1463.187	1359.03	2387.206	1775.652	1619.5	1392.693	1241.312	1501.369	1613.703
295	1096.114	1431.655	1182.005	1002.567	1433	1570.175	1661.792	1511.59	1644.474	1462.029	1357.372	2387.051	1770.549	1618.498	1394.117	1234.149	1503.92	1618.922
296	1094.978	1427.606	1182.116	997.041	1433.71	1569.038	1665.119	1511.295	1642.975	1461.649	1354.691	2385.588	1771.18	1622.035	1390.094	1237.688	1504.357	1618.688
297	1094.851	1431.398	1183.406	994.79	1431.884	1570.944	1661.532	1510.441	1641.121	1458.414	1356.245	2383.939	1771.099	1618.632	1390.203	1236.27	1506.738	1611.823
298	1098.601	1435.463	1186.005	998.622	1427.111	1573.922	1667.372	1510.339	1642.208	1458.759	1358.398	2385.598	1771.04	1616.639	1392.237	1234.837	1510.804	1621.115
299	1096.369	1430.971	1182.879	998.131	1435.765	1570.534	1659.442	1512.647	1645.537	1459.016	1354.198	2389.757	1773.945	1617.428	1396.857	1234.635	1506.018	1617.906
300	1096.3	1428.045	1182.281	1000.378	1430.225	1570.451	1658.41	1512.866	1644.126	1457.168	1357.981	2401.665	1770.608	1620.699	1389.878	1238.046	1506.167	1623.839
301	1094.087	1425.848	1183.116	996.082	1428.558	1571.894	1661.33	1518.974	1643.167	1463.433	1359.096	2401.424	1771.688	1621.269	1398.331	1240.053	1509.943	1621.651
302	1093.735	1432.231	1184.886	997.663	1430.308	1570.243	1660.468	1513.823	1643.882	1458.709	1356.693	2402.549	1771.995	1614.528	1390.411	1239.287	1503.018	1618.635
303	1092.084	1429.458	1182.861	996.165	1428.851	1566.62	1660.253	1509.722	1643.23	1457.358	1356.65	2402.122	1772.191	1615.007	1392.203	1235.606	1496.223	1611.156
304	1093.631	1432.414	1183.638	996.193	1433.929	1572.8	1663.942	1506.497	1647.29	1456.936	1353.012	2400.218	1769.43	1616.375	1390.818	1233.422	1501.56	1610.604
305	1092.255	1427.953	1179.673	994.361	1431.422	1570.658	1658.936	1509.909	1645.162	1460.269	1356.317	2409.4	1772.971	1619.738	1391.112	1234.979	1512.042	1615.635
306	1091.74	1433.215	1183.592	996.873	1435.015	1570.722	1657.631	1511.185	1639.929	1458.453	1354.936	2405.776	1768.854	1615.106	1394.216	1233.89	1509.077	1621.047
307	1092.601	1431.542	1182.037	997.18	1432.76	1569.8	1661.638	1509.886	1639.784	1458.412	1354.56	2400.833	1769.442	1614.021	1394.354	1233.089	1501.854	1617.292
308	1096.901	1425.872	1182.722	996.251	1430.768	1573.547	1659.561	1511.213	1640.047	1456.792	1357.194	2397.053	1771.232	1610.974	1390.685	1236.482	1502.839	1611.802
309	1094.067	1428.98	1179.271	997.678	1433.705	1567.959	1653.686	1507.35	1640.474	1459.472	1358.986	2398.341	1769.749	1612.356	1392.99	1233.025	1504.589	1620.344
310	1091.411	1426.394	1182.186	995.897	1437.967	1566.932	1661.779	1508.083	1641.529	1461.426	1356.679	2402.857	1770.61	1613.039	1394.805	1238.663	1504.515	1615.26
311	1092.488	1428.673	1185.216	997.815	1430.717	1567.463	1662.016	1509.035	1638.715	1459.011	1356.036	2397.959	1767.279	1615.25	1393.372	1232.823	1499.893	1608.885
312	1095.587	1427.808	1181.891	995.725	1430.641	1572.124	1657.724	1508.376	1640.721	1455.46	1354.088	2395.935	1766.801	1610.097	1394.594	1233.05	1500.848	1608.146
313	1092.646	1424.411	1180.081	993.388	1433.785	1567.853	1657.894	1511.634	1643.775	1457.139	1353.081	2394.021	1765.844	1613.38	1390.5	1234.823	1498.786	1617.109
314	1095.186	1427.347	1180.095	995.794	1433.328	1571.053	1652.362	1510.009	1641.54	1461.765	1355.027	2399.573	1766.208	1616.162	1391.474	1231.574	1503.765	1619.281
315	1094.371	1424.146	1181.429	997.953	1433.207	1567.894	1656.359	1507.271	1641.795	1461.494	1355.913	2394.584	1768.017	1612.164	1393.292	1238.61	1502.14	1622.245
316	1094.295	1431.284	1179.413	994.549	1433.765	1565.02	1657.179	1507.411	1637.068	1456.955	1354.294	2389.751	1765.742	1612.486	1386.37	1230.73	1499.854	1616.714
317	1094.983	1433.716	1179.408	997.964	1428.967	1568.828	1663.458	1506.664	1639.608	1454.198	1351.388	2388.686	1765.442	1606.097	1388.266	1239.518	1504.009	1609.208
318	1093.854	1428.951	1177.13	995.848	1429.23	1571.078	1657.228	1509.749	1638.825	1453.376	1351.942	2393.759	1767.733	1614.238	1393.411	1236.472	1505.44	1607.802
319	1093.052	1428.441	1177.682	994.133	1429.381	1566.205	1656.061	1512.856	1643.34	1458.255	1351.277	2397.994	1765.256	1613.333	1388.198	1227.475	1501.967	1616.562
320	1092.599	1428.085	1180.012	997.18	1433.268	1567.061	1657.788	1504.812	1636.29	1456.2	1353.79	2388.988	1770.172	1614.248	1390.297	1229.961	1504.393	1609.078
321	1090.809	1427.199	1178.91	998.174	1428.409	1566.704	1655.115	1510.019	1639.378	1455.531	1352.081	2384.39	1765.676	1608.646	1386.099	1232.326	1501.515	1606.995
322	1090.767	1425.575	1176.427	996.554	1427.364	1566.418	1658.026	1507.33	1640.855	1454.326	1349.013	2390.2	1768.343	1614.891	1386.096	1242.074	1497.917	1611.323
323	1093.401	1422.094	1177.907	992.071	1429.884	1563.01	1656.625	1505.589	1640.299	1450.221	1353.845	2387.065	1769.173	1614.016	1388.396	1231.245	1501.884	1609.807
324	1090.708	1425.298	1177.733	996.758	1429.005	1565.937	1653.587	1506.255	1642.855	1454.834	1351.868	2386.663	1765.678	1614.215	1391.703	1233.411	1499.443	1608.411
325	1093.106	1425.112	1179.181	995.18	1432.947	1561.767	1658.981	1509.302	1642.408	1455.323	1351.236	2388.841	1767.501	1613.549	1383.289	1237.014	1497.348	1611.104
326	1089.074	1423.81	1176.875	992.985	1432.308	1563.901	1655.731	1507.234	1643.811	1455.487	1352.319	2390.7	1764.482	1609.535	1384.216	1230.131	1499.911	1609.87
327	1089.861	1425.515	1177.568	995.79	1426.318	1562.646	1656.724	1510.728	1640.795	1454.278	1351.153	2397.733	1765.036	1617.276	1391.477	1234.273	1501.327	1611.99
328	1089.406	1423.459	1176.436	996.562	1427.551	1569.699	1658.333	1508.794	1641.597	1455.066	1352.173	2395.371	1765.924	1609.449	1390.268	1231.216	1501.307	1611.339
329	1092.577	1428.758	1178.856	996.002	1428.725	1561.281	1658.804	1507.047	1638.49	1456.69	1351.008	2393.79	1770.172	1609.456	1390.24	1233.386	1498.622	1606.38
330	1094.752	1429.479	1175.701	996.511	1426.093	1568.747	1650.667	1505.626	1639.044	1457.802	1352.83	2400.239	1792.478	1612.62	1387.143	1237.808	1501.143	1609.578
331	1092.592	1427.255	1175.295	996.931	1430.803	1561.772	1657.029	1505.988	1647.373	1455.123	1350.532	2395.914	1781.234	1613.986	1388.018	1237.773	1498.926	1607.865
332	1092.606	1424.7	1179.889	996.06	1427.798	1563.691	1656.856	1510.397	1651.195	1456.346	1351.273	2396.504	1780.061	1608.514	1380.411	1236.894	1494.339	1609.646
333	1089.616	1421.116	1175.418	995.146	1429.548	1564.008	1652.712	1506.673	1647.833	1458.257	1348.705	2401.014	1772.643	1608.715	1384.823	1234.255	1494.077	1610.292
334	1092.614	1422.018	1179.849	997.863	1424.525	1564.473	1653.583	1511.344	1644.814	1456.084	1351.55	2393.28	1773.109	1611.361	1385.122	1228.982	1493.658	1613.203
335	1095.126	1427.658	1180.77	993.811	1430.179	1569.767	1656.952	1505.422	1644.129	1453.9	1350.831	2386.814	1771.399	1608.701	1390.901	1232.507	1497.14	1608.568
336	1095.007	1426.439	1176.947	995.5	1428.528	1560.263	1654.048	1509.673	1636.852	1457.658	1351.91	2389.196	1769.842	1613.405	1387.76	1231.004	1499.622	1605.859
337	1090.327	1422.458	1175.705	995.607	1428.439	1565.365	1653.349	1507.634	1639.038	1453.749	1349.296	2392.163	1769.747	1608.243	1386.682	1232.635	1498.417	1610.635
338	1089.938	1416.571	1171.123	992.556	1428.028	1565.008	1652.817	1504.264	1637.937	1456.945	1351.108	2389.106	1768.643	1612.16	1389.255	1234.532	1493.506	1601.401
339	1092.354	1424.756	1178.951	995.092	1425.874	1562.39	1653.705	1507.896	1638.512	1453.948	1350.975	2389.016	1770.026	1613.065	1388.477	1233.695	1492.461	1604.677
340	1091.767	1422.949	1176.814	994.311	1430.972	1565.476	1659.189	1510.402	1641.74	1454.317	1347.742	2381.459	1766.463	1608.484	1389.432	1235.791	1496.351	1604.208
341	1090.233	1421.658	1178.07	991.852	1424.093	1562.747	1653.077	1505.633	1637.622	1452.33	1351.416	2380.81	1768.184	1610.683	1385.964	1232.436	1490.286	1610.922
342	1092.149	1420.114	1178.202	994.335	1426.717	1562.922	1652.131	1507.949	1633.71	1453.394	1349.16	2377.098	1766.683	1608.234	1384.786	1234.337	1497.062	1611.161
343	1088.5	1419.617	1174.35	993.618	1428.121	1560.873	1653.894	1509.281	1637.614	1450.715	1349.677	2374.633	1765.591	1609.106	1385.922	1231.138	1493.333	1607.135
344	1089.955	1430.085	1172.357	994.105	1423.376	1563.539	1658.484	1505.241	1636.123	1453.913	1350.539	2380.825	1767.801	1610.789	1388.789	1234.117	1496.693	1611.25
345	1087.146	1424.476	1175.009	994.17	1425.49	1559.896	1649.506	1507.582	1634.701	1449.897	1347.656	2378.988	1764.4	1608.507	1389.083	1232.238	1495.533	1609.292
346	1086.656	1424.25	1173.645	994.738	1425.629	1563.8	1651.994	1504.733	1637.293	1450.513	1349.947	2378.243	1768.962	1610.634	1386.849	1230.16	1491.119	1610.365
347	1091.78	1423.649	1175.912	993.796	1427.79	1562.248	1652.122	1506.009	1634.34	1450.545	1348.76	2372.927	1762.503	1613.002	1390.034	1231.777	1497.414	1602.792
348	1090.802	1424.635	1172.531	992.5	1429.692	1564.385	1650.026	1504.868	1632.392	1454.836	1346.606	2374.622	1764.749	1610.345	1390.234	1233.78	1494.896	1609.359
349	1088.448	1428.262	1172.984	993.361	1429.417	1560.083	1652.99	1509.111	1633.121	1452.03	1349.155	2375.718	1764.402	1611.282	1386.562	1235.603	1488.792	1616.224
350	1090.495	1420.917	1173.334	994.303	1428.71	1564.585	1655.215	1503.543	1632.704	1453.765	1346.734	2378.98	1762.607	1609.292	1387.156	1233.589	1490.068	1607.542
351	1086.616	1422.421	1177.29	992.961	1423.937	1564.01	1647.795	1504.111	1632.326	1452.21	1351.357	2372.631	1768.076	1609.667	1389.62	1230.362	1491.253	1607.724
352	1091.361	1423.778	1175.817	996.346	1425.74	1562.972	1654.651	1505.424	1634.948	1453.278	1347.693	2367.52	1764.36	1612.551	1382.602	1231.259	1496.44	1611.818
353	1091.748	1426.262	1170.246	991.105	1429.275	1566.099	1649.574	1508.153	1635.877	1451.027	1349.454	2373.114	1764.877	1608.801	1382.195	1230.564	1494.929	1610.865
354	1089.364	1423.618	1174.659	992.661	1426.977	1567.101	1651.724	1506.181	1636.093	1452.813	1348.723	2366.741	1765.411	1608.863	1390.112	1230.56	1491.812	1606.833
355	1090.861	1427.083	1174.652	991.897	1423.172	1564.542	1653.74	1507.654	1634.838	1450.938	1347.703	2370.761	1761.357	1611.211	1384.06	1231.394	1493.289	1605.786
356	1088.03	1423.074	1175.081	992.44	1426.157	1562.815	1653.288	1504.204	1637.521	1451.437	1346.727	2371.827	1767.951	1613.956	1383.26	1233.238	1490.092	1608.682
357	1089.203	1427.038	1176.09	991.828	1425.505	1560.547	1652.337	1504.94	1630.71	1448.208	1346.49	2366.271	1763.333	1611.796	1386.224	1236.773	1493.033	1604.443
358	1087.178	1427.647	1174.258	995.333	1427.495	1558.833	1653.628	1506.355	1632.619	1451.421	1349.126	2363.48	1761.669	1610.947	1380.516	1232.89	1489.289	1602.948
359	1090.946	1428.123	1177.023	996.65	1426.013	1563.094	1652.292	1507.276	1633.863	1454.66	1348.076	2362.988	1764.778	1612.41	1388.388	1234.411	1490.86	1606.51
360	1087.891	1425.911	1174.339	995.343	1430.699	1562.59	1647.92	1509.141	1637.107	1451.816	1348.547	2364.065	1763.568	1608.137	1387.305	1231.142	1492.039	1608.104
361	1090.827	1428.678	1175.411	992.646	1430.268	1565.382	1652.625	1507.721	1632.66	1450.829	1348.55	2363.686	1765.771	1611.651	1387.151	1227.11	1490.726	1611.042
362	1093.535	1426.043	1176.919	993.818	1427.043	1560.684	1654.131	1508.116	1629.962	1455.578	1349.584	2359.48	1766.215	1607.276	1389.638	1232.004	1489.685	1608.286
363	1090.918	1426.636	1174.181	995.013	1428.455	1564.509	1652.321	1505.817	1634.512	1449.474	1346.806	2361.965	1763.938	1606.662	1384.57	1232.936	1489.991	1606.354
364	1090.408	1425.092	1174.116	992.805	1429.621	1564.529	1649.468	1505.494	1637.288	1451.964	1349.312	2363.353	1762.146	1610.5	1387.286	1230.94	1488.732	1608.339
365	1091.616	1422.595	1179.459	994.386	1426.419	1560.694	1651.003	1505.049	1633.263	1450.096	1348.551	2369.029	1761.974	1611.671	1383.042	1233.67	1490.449	1603.208
366	1092.262	1425.403	1174.747	993.624	1430.099	1562.053	1649	1506.276	1630.334	1450.02	1347.675	2365.357	1760.049	1609.676	1389.766	1229.933	1485.863	1601.979
367	1091.916	1423.141	1176.926	996.071	1425.573	1565.035	1647.401	1506.067	1633.745	1452.105	1348.563	2371.067	1763.409	1610.646	1392.219	1231.369	1491.554	1606.885
368	1088.569	1425.767	1178.234	989.82	1423.813	1564.223	1649.49	1505.032	1632.573	1451.476	1349.628	2372.89	1764.23	1609.711	1388.174	1234.152	1486.265	1605.578
369	1091.599	1428.193	1173.295	994.678	1424.997	1569.165	1649.554	1505.42	1630.562	1449.909	1349.865	2382.92	1766.641	1613.074	1384.76	1232.692	1488.42	1604.875
370	1090.743	1423.928	1175.343	992.736	1429.965	1561.043	1650.452	1507.343	1626.762	1446.218	1347.126	2381.857	1765.494	1611.16	1389.503	1232.284	1488.33	1602.656
371	1087.295	1426.631	1174.014	995.346	1424.76	1562.997	1652.288	1507.84	1631.83	1451.615	1347.921	2379.502	1766.523	1610.44	1381.643	1231.294	1490.196	1601.13
372	1090.95	1425.505	1170.562	994.275	1434	1565.471	1654.391	1512.68	1632.649	1448.025	1348.192	2384.684	1764.009	1609.301	1387.799	1232.443	1488.271	1601.802
373	1089.198	1423.315	1173.146	992.251	1428.174	1565.446	1653.837	1505.754	1630.11	1449.831	1346.219	2386.055	1761.908	1611.331	1385.521	1227.461	1492.387	1612.172
374	1093.01	1425.21	1173.318	991.279	1428.323	1561.273	1650.574	1507.801	1630.6	1451.241	1348.355	2385.104	1765.166	1609.856	1386.318	1234.294	1495.342	1603.172
375	1090.161	1425.063	1177.545	995.354	1429.955	1562.101	1646.747	1504.232	1630.197	1453.045	1345.238	2386.143	1764.295	1612.854	1388.565	1228.808	1490.592	1602.182
376	1089.829	1421.165	1173.506	993.891	1426.573	1561.337	1649.997	1499.104	1630.31	1451.51	1348.451	2386.812	1761.886	1616.042	1381.383	1230.287	1490.438	1610.891
377	1091.839	1427.168	1170.434	992.384	1428.795	1561.61	1655.663	1504.436	1629.816	1450.904	1345.772	2386.18	1762.255	1610.495	1388.081	1232.986	1492.774	1598.26
378	1089.926	1424.515	1174.998	994.395	1422.765	1562.84	1651.827	1506.62	1633.74	1449.777	1346.12	2387.62	1763.962	1610.319	1387.943	1232.408	1494.464	1601.698
379	1090.208	1423.756	1175.719	993.133	1422.586	1566.572	1648.099	1501.629	1632.526	1452.326	1347.746	2385.465	1764.52	1609.803	1389.453	1233.411	1498.908	1605.26
380	1089.347	1425.68	1171.807	990.839	1427.874	1564.273	1647.417	1502.232	1623.874	1452.688	1344.031	2383.512	1761.955	1612.472	1392.263	1234.585	1492.682	1598.943
381	1087.928	1421.228	1174.216	994.71	1429.134	1561.554	1649.885	1501.221	1630.288	1453.344	1346.687	2385.439	1763.44	1609.688	1384.565	1232.138	1493.455	1611.37
382	1093.272	1419.74	1171.26	993.991	1430.043	1558.408	1653.375	1501.97	1631.507	1447.348	1345.427	2395.369	1761.17	1609.218	1386.719	1235.011	1484.057	1602.432
383	1089.243	1424.976	1173.146	993.315	1423.563	1560.699	1650.75	1502.206	1626.362	1448.032	1347.109	2401.161	1764.61	1610.745	1385.305	1236.33	1487.64	1601.401
384	1090.097	1424.718	1171.763	992.837	1427.356	1561.828	1650.032	1499.682	1631.356	1450.505	1346.091	2404.688	1762.213	1610.56	1383.914	1229.422	1487.375	1602.698
385	1088.673	1424.051	1173.784	989.785	1420.98	1563.967	1648.942	1505.65	1630.745	1450.542	1347.983	2412.329	1760.676	1605.639	1392.453	1229.844	1496.69	1602.667
386	1091.403	1428.985	1171.148	994.466	1421.404	1564.711	1646.513	1502.232	1631.088	1452.029	1347.069	2412.453	1765.591	1612.995	1384.029	1226.238	1498.384	1605.958
387	1088.829	1425.4	1175.882	992.026	1426.927	1563.597	1650.837	1502.673	1630.23	1449.549	1346.673	2414.09	1759.958	1606.581	1386.846	1232.723	1495.735	1598.328
388	1089.28	1424.866	1173.963	992.253	1423.841	1562.149	1649.067	1502.534	1630.693	1451.622	1347.287	2419.912	1762.085	1610.44	1384.047	1232.851	1490.42	1606.245
389	1086.057	1425.494	1174.828	994.103	1429.119	1565.329	1648.497	1504.807	1627.951	1450.355	1344.26	2423.302	1760.023	1613.153	1386.492	1232.121	1492.461	1600.734
390	1089.45	1420.532	1173.91	991.094	1431.871	1561.77	1650.147	1500.264	1630.247	1447.882	1349.08	2425.586	1758.003	1607.787	1386.987	1231.688	1490.673	1605.667
391	1086.614	1419.754	1174.125	989.532	1430.394	1563.357	1651.147	1503.979	1626.175	1452.119	1344.158	2422.827	1759.485	1607.803	1387.56	1223.184	1495.208	1606.464
392	1088.807	1423.19	1170.742	994.161	1427.336	1560.056	1647.071	1504.206	1626.066	1452.469	1342.37	2420.765	1763.924	1607.127	1388.427	1229.025	1493.565	1608.88
393	1089.243	1418.595	1173.051	992.202	1425.116	1561.033	1644.843	1499.812	1628.827	1449.585	1346.947	2423.265	1758.756	1612.012	1388.992	1234.167	1496.289	1604.135
394	1090.114	1421.203	1174.51	990.97	1426.081	1561.944	1650.08	1503.691	1627.852	1450.091	1345.26	2422.42	1761.945	1611.84	1386	1231.692	1497.801	1609.188
395	1091.332	1423.774	1169.566	990.352	1429.141	1567.762	1645.798	1502.496	1629.115	1447.071	1341.969	2420.298	1760.04	1603.479	1384.362	1230.071	1493.509	1594.021
396	1089.696	1423.015	1174.074	992.964	1423.755	1559.696	1647.356	1500.691	1630.148	1449.285	1344.798	2414.365	1757.721	1609.648	1383.13	1231.844	1490.688	1595.062
397	1086.552	1420.391	1174.234	991.933	1421.278	1559.992	1644.462	1498.884	1627.696	1450.269	1342.155	2417.296	1756.79	1608.859	1387.201	1231.557	1492.976	1604.318
398	1090.292	1419.002	1171.933	991.519	1425.856	1560.559	1645.372	1496.394	1629.178	1451.021	1343.548	2421.994	1760.132	1607.755	1385.167	1233.614	1493.14	1601.438
399	1087.3	1418.631	1172.566	992.8	1425.283	1557.466	1643.263	1501.453	1629.901	1450.437	1343.961	2419.782	1757.04	1609.843	1384.885	1232.209	1493.286	1605.964
400	1088	1422.376	1170.211	994.26	1429.071	1559.689	1649.013	1503.851	1627.866	1449.086	1341.442	2424.867	1756.423	1603.086	1385.089	1227.046	1490.503	1602.792
401	1092.399	1426.653	1172.009	992.833	1429.285	1558.802	1650.859	1504.933	1624.888	1448.955	1341.727	2427.533	1758.631	1606.438	1385.878	1226.915	1495.878	1597.203
402	1088.277	1418.848	1171.26	990.848	1429.437	1558.387	1646.337	1503.336	1624.641	1450.107	1340.321	2428.833	1756.017	1611.16	1381.081	1232.011	1491.655	1597.125
403	1087.037	1419.951	1174.657	991.749	1422.747	1555.203	1639.769	1499.777	1624.066	1449.178	1343.702	2429.061	1754.768	1609.199	1384.758	1225.177	1485.842	1597.365
404	1085.837	1418.537	1170.014	989.154	1425.379	1558.719	1644.282	1503.457	1622.879	1447.859	1343.457	2428.094	1758.802	1606.396	1385.385	1225.947	1493.667	1602.948
405	1082.592	1422.533	1169.109	992.974	1421.96	1563.866	1639.67	1502.511	1625.085	1448.447	1340.482	2434.375	1755.749	1607.759	1382.828	1226.103	1490.473	1600.135
406	1090.092	1418.497	1172.68	990.603	1422.74	1561.256	1646.91	1501.975	1624.041	1443.009	1340.696	2425.459	1755.676	1603.755	1380.422	1233.266	1492.571	1600.115
407	1085.25	1423.727	1167.464	989.163	1427.702	1556.479	1651.038	1498.624	1623.26	1445.431	1341.853	2426.29	1754.459	1604.454	1381.969	1229.039	1486.429	1598.766
408	1087.455	1416.709	1172.654	990.682	1427.008	1563.256	1643.433	1504.793	1630.584	1449.091	1341.815	2431.041	1758.374	1605.852	1377.216	1231.124	1488.729	1601.661
409	1087.495	1420.17	1169.891	992.938	1426.735	1555.463	1645.827	1500.33	1621.644	1451.332	1340.868	2435.069	1758.719	1599.188	1383.435	1230.557	1492.11	1603.771
410	1087.285	1419.658	1171.682	991.019	1419.899	1558.952	1646.474	1498.902	1626.997	1446.422	1341.239	2427.9	1757.608	1607.479	1384.612	1229.379	1494.97	1601.255
411	1088.436	1420.45	1168.682	995.056	1425.338	1557.516	1645.628	1500.554	1621.057	1448.075	1338.113	2425.631	1758.442	1605.5	1384.362	1230.007	1495.182	1601.339
412	1083.04	1415.998	1168.118	991.339	1425.104	1561.81	1640.308	1499.96	1625.038	1447.743	1341.423	2433.147	1757.133	1604.125	1385.138	1230.947	1495.122	1600.911
413	1087.829	1424.439	1171.246	987.041	1423.313	1558.871	1643.888	1502.605	1625.342	1450.601	1340.793	2435.416	1757.77	1603.75	1385.943	1228.461	1491.97	1600.214
414	1088.681	1421.333	1170.227	988.026	1423.881	1564.281	1643.253	1503.547	1621.753	1447.706	1341.288	2426.437	1761.927	1602.928	1383.802	1228.869	1491.518	1596.865
415	1085.235	1421.031	1169.037	995.255	1423.624	1556.134	1648.292	1497.561	1624.225	1448.112	1340.324	2429.175	1751.96	1607.854	1381.714	1230.972	1484.14	1597.552
416	1084.446	1417.275	1171.297	993.185	1425.384	1555.643	1639.548	1501.909	1628.575	1447.528	1341.219	2426.318	1752.508	1609.905	1382.495	1229.238	1487.432	1598.828
417	1086.327	1417.199	1166.865	989.627	1422.114	1552.765	1646.199	1500.742	1624.216	1446.647	1340.83	2422.914	1752.548	1607.757	1383.742	1228.67	1492.833	1597.245
418	1086.735	1418.772	1171.183	992.579	1424.268	1562.84	1648.122	1496.492	1623.762	1447.72	1338.933	2421.735	1752.867	1606.861	1382.831	1229.167	1491.536	1595.568
419	1083.069	1414.886	1172.186	990.749	1421.508	1558.554	1641.827	1498.805	1624.249	1449.524	1340.881	2425.435	1755.187	1605.88	1383.057	1227.908	1485.696	1598.547
420	1080.911	1416.306	1168.793	990.747	1423.293	1560.013	1639.708	1497.619	1622.011	1447.415	1339.578	2421.961	1750.681	1608.407	1383.156	1220.238	1492.253	1599.229
421	1083.703	1416.119	1167.095	990.403	1421.116	1557.329	1643.865	1499.366	1624.4	1443.613	1340.123	2422.259	1756.548	1606.796	1382.688	1231.06	1491.988	1598.958
422	1088.012	1419.007	1170.773	990.549	1424.609	1555.648	1641.458	1499.127	1621.537	1446.406	1340.622	2421.118	1750.239	1604.604	1381.576	1226.223	1489.089	1592.401
423	1087.874	1416.573	1168.295	989.706	1424.609	1558.339	1641.548	1496.186	1622.074	1447.536	1340.414	2410.249	1756.536	1602.898	1380.966	1223.238	1487.292	1595.135
424	1087.703	1420.816	1170.265	994.12	1422.937	1554.271	1652.423	1501.104	1620.249	1449.027	1338.061	2410.443	1760.47	1606.106	1376.62	1229.855	1490.312	1597.979
425	1085.265	1419.474	1166.341	988.17	1423.26	1560.43	1639.987	1498.605	1623.54	1446.464	1339.029	2411.202	1754.298	1603.192	1381.542	1225.365	1489.893	1593.193
426	1087.436	1420.727	1166.002	990.74	1419.593	1557.833	1642.551	1498.441	1620.663	1444.485	1340.482	2409.035	1753.676	1601.905	1382.099	1226.379	1490.887	1597.578
427	1086.921	1418.638	1163.74	991.788	1425.753	1558.273	1644.571	1493.125	1621.877	1446.339	1340.299	2403.627	1749.705	1602.509	1380.719	1224.447	1482.812	1591.417
428	1084.923	1416.02	1167.295	992.212	1422.174	1558.456	1645.689	1496.965	1621.605	1447.856	1341.617	2399.986	1752.12	1606.833	1379.435	1227.968	1490.363	1598.531
429	1087.819	1419.599	1168.587	992.843	1425.548	1555.868	1642.721	1497.267	1622.049	1449.545	1338.665	2405.871	1753.232	1605.787	1381.013	1230.684	1489.435	1600.682
430	1087.334	1418.005	1167.116	989.425	1422.758	1555.554	1641.119	1497.898	1619.131	1446.879	1337.99	2407.214	1756.497	1604.245	1384.922	1228.44	1489.827	1597.672
431	1085.671	1419.374	1166.251	990.996	1422.048	1559.271	1646.25	1498.23	1618.619	1446.223	1339.459	2405.384	1755.293	1602.595	1381.307	1226.294	1489.089	1598.656
432	1087.04	1422.098	1168.174	992.348	1425.301	1557.499	1644.176	1494.747	1620.808	1442.349	1339.698	2400.955	1753.328	1606.458	1385.034	1228.319	1485.176	1594.818
433	1086.022	1418.465	1164.522	991.648	1421.144	1557.22	1642.321	1494.641	1616.995	1447.462	1334.99	2402.488	1751.724	1602.912	1379.628	1226.362	1485.932	1599.167
434	1085.985	1417.336	1164.374	991.251	1419.96	1555.471	1643.571	1496.617	1614.134	1445.995	1337.209	2402.298	1753.816	1599.859	1380.117	1226.798	1485.72	1595.125
435	1083.532	1418.499	1168.93	988.921	1424.884	1557.19	1642.288	1495.691	1621.011	1446.742	1336.14	2398.863	1753.276	1604.919	1381.578	1223.638	1483.565	1594.5
436	1086.673	1419.092	1168.005	990.281	1425.374	1562.975	1642.756	1499.13	1620.129	1444.713	1339.363	2396.323	1749.908	1602.099	1382.057	1224.493	1483.69	1599.516
437	1085.495	1413.915	1165.313	990.043	1425.283	1559.597	1644.913	1498.413	1622.978	1443.027	1338.427	2396.049	1748.444	1598.641	1381.458	1225.227	1480.872	1593.312
438	1084.099	1418.494	1167.471	990.521	1420.03	1556.4	1643.859	1499.979	1622.923	1443.43	1338.975	2394.825	1752.296	1606.681	1378.229	1225.965	1487.768	1596.448
439	1083.213	1413.056	1163.687	987.916	1421.492	1560.653	1642.455	1499.703	1619.584	1441.977	1336.444	2394.673	1753.137	1604.613	1382.794	1228.227	1484.595	1592.995
440	1082.822	1412.401	1166.496	992.438	1425.508	1557.132	1642.353	1497.932	1616.082	1445.41	1340.999	2386.498	1754.341	1604.958	1381.32	1225.213	1482.914	1592.651
441	1083.705	1415.515	1164.896	991.178	1430.407	1553.76	1638.051	1494.028	1622.929	1445.389	1339.627	2391.694	1753.842	1603.648	1382.083	1230.11	1481.658	1587.448
442	1086.53	1419.684	1165.555	988.979	1427.157	1558.061	1643.654	1496.153	1621.666	1445.139	1338.393	2389.228	1755.09	1598.336	1383.01	1225.585	1482.182	1589.964
443	1083.928	1415.297	1165.063	992.466	1425.258	1556.438	1637.753	1495.698	1623.912	1446.692	1338.223	2389.782	1752.794	1602.914	1383.63	1227.298	1484.485	1590.583
444	1082.097	1416.987	1165.23	988.296	1421.849	1556.354	1639.372	1497.265	1615.134	1445.925	1333.007	2389.178	1748.924	1602.401	1383.388	1224.145	1480.485	1602.219
445	1082.054	1416.872	1165.849	993.35	1424.354	1558.686	1636.587	1496.357	1615.86	1444.891	1336.43	2389.71	1746.841	1601.863	1382.544	1229.411	1478.021	1595.052
446	1084.426	1416.814	1164.037	987.818	1427.664	1562.656	1644.186	1498.803	1615.8	1444.875	1335.613	2378.894	1754.834	1596.91	1379.958	1226.149	1483.185	1594.344
447	1084.168	1412.389	1164.548	988.002	1423.803	1556.615	1645.266	1491.404	1621.381	1445.194	1335.787	2389.392	1749.005	1601.558	1382.122	1225.5	1480.473	1594.135
448	1084.22	1418.966	1163.267	989.723	1421.987	1556.843	1640.346	1499.026	1620.795	1441.913	1336.61	2385.365	1751.501	1604.227	1378.112	1220.94	1482.577	1595.078
449	1083.728	1419.116	1165.882	989.189	1424.763	1557.572	1639.506	1494.692	1618.285	1444.037	1337.602	2385.769	1747.511	1598.123	1382.698	1223.972	1476.935	1590.714
450	1086.094	1411.501	1163.151	987.721	1423.169	1555.187	1636.971	1498.712	1620.573	1440.865	1339.231	2383.237	1749.442	1599.553	1379.654	1229.865	1477.048	1594.948
451	1082.592	1415.857	1164.534	991.987	1423.732	1554.514	1641.394	1495.801	1616.548	1445.374	1336.556	2379.531	1750.645	1603.938	1384.745	1222.248	1480.113	1594.964
452	1078.861	1416.617	1166.745	987.545	1419.101	1558.435	1645.205	1496.858	1616.871	1444.651	1334.407	2384.002	1749.813	1599.553	1377.935	1223.057	1483.131	1592.667
453	1083.168	1413.555	1163.633	991.099	1423.187	1555.542	1638.83	1497.267	1619.723	1441.417	1336.388	2385.192	1752.418	1605.738	1383.237	1224.631	1479.955	1589.167
454	1080.609	1412.924	1164.773	987.903	1424.763	1556.911	1645.615	1496.077	1624.37	1442.146	1334.213	2385.445	1749.825	1602.993	1378.638	1226.514	1479.033	1593.995
455	1082.002	1417.344	1164.002	987.654	1423.157	1553.443	1644.894	1494.392	1619.663	1444.299	1332.647	2385.878	1747.86	1599.479	1376.234	1225.614	1474.024	1592.188
456	1083.854	1419.206	1163.645	990.255	1424.306	1561.094	1638.234	1497.773	1617.616	1439.931	1334.835	2383.447	1748.042	1604.472	1375.242	1227.167	1483.045	1591.839
457	1079.973	1413.456	1167.374	989.648	1422.975	1555.997	1641.651	1493.501	1613.208	1441.861	1332.938	2388.051	1748.147	1602.984	1378.872	1220.511	1482.229	1600.38
458	1083.569	1414.492	1163.515	989.412	1422.616	1558.24	1639.965	1498.474	1618.408	1442.041	1335.141	2382.086	1751.499	1601.317	1377.732	1224.213	1479.991	1588.094
459	1079.616	1417.291	1161.044	991.204	1425.942	1553.375	1639.199	1499.383	1617.63	1443.34	1333.344	2389.871	1747.019	1598.984	1376.604	1231.064	1482.071	1592.089
460	1077.876	1417.689	1165.914	988.835	1421.568	1553.937	1643.013	1495.239	1617.534	1442.05	1333.024	2383.792	1749.735	1599.759	1381.396	1223.465	1481.44	1587.995
461	1081.002	1417.823	1162.998	990.755	1425.649	1554.709	1638.952	1497.267	1619.093	1443.797	1336.162	2384.712	1748.615	1599.667	1375.578	1225.713	1481.193	1593.141
462	1081.248	1409.902	1162.552	988.981	1425.545	1553.352	1641.49	1496.053	1619.803	1439.954	1333.513	2383.453	1745.702	1599.894	1379.047	1222.734	1475.688	1591.693
463	1082.7	1414.897	1160.988	990.32	1422.614	1555.228	1641.022	1494.341	1614.285	1442.702	1333.977	2380.98	1744.877	1603.528	1377.578	1225.784	1477.958	1593.443
464	1079.7	1415.671	1162.241	989.255	1422.194	1558.2	1638.074	1497.383	1615.647	1442.554	1334.394	2375.494	1747.449	1601.472	1379.677	1225.872	1483.098	1591.505
465	1082.809	1415.161	1164.756	989.131	1422.409	1553.58	1640.189	1494.418	1614.063	1441.913	1335.236	2379.226	1746.674	1604.155	1378.495	1220.316	1478.815	1593.245
466	1081.213	1414.439	1163.965	988.129	1419.813	1558.997	1644.958	1495.879	1618.827	1443.009	1333.932	2379.714	1748.265	1603.877	1378.768	1220.252	1483.479	1588.182
467	1080.139	1414.448	1164.891	987.936	1425.533	1552.506	1641.91	1490.684	1613.455	1443.077	1333.615	2376.653	1745.842	1602.537	1378.865	1220.262	1477.08	1594.323
468	1081.302	1414.492	1162.039	990.249	1424.556	1557.937	1641.285	1492.673	1614.786	1442.223	1334.177	2374.886	1746.201	1599.669	1384.451	1221.83	1480.789	1584.948
469	1081.109	1415.06	1161.68	988.041	1423.846	1554.944	1642.292	1495.557	1611.274	1440.724	1332.698	2372.9	1746.631	1600.349	1382.19	1226.812	1474.42	1587.38
470	1081.431	1415.195	1163.854	991.989	1421.992	1555.643	1641.269	1500.179	1611.279	1440.727	1335.455	2373.055	1746.679	1600.903	1379.083	1220.571	1476	1589.266
471	1084.78	1415.711	1158.789	989.83	1420.136	1556.392	1641.558	1494.132	1617.627	1440.068	1330.823	2380.782	1749.068	1598.819	1377.299	1222.993	1479.833	1588.406
472	1083.317	1416.911	1161.299	984.627	1421.73	1557.162	1638.071	1496.596	1610.86	1443.257	1332.413	2381.808	1749.452	1599.771	1383.214	1220.496	1485.702	1589.406
473	1079.297	1417.691	1159.896	986.837	1419.896	1552.962	1638.837	1493.197	1613.175	1441.225	1332.941	2383.339	1749.924	1600.331	1382.766	1223.879	1482.792	1583.354
474	1079.636	1418.315	1158.323	988.015	1422.025	1554.501	1641.349	1497.079	1615.027	1442.856	1332.461	2384.461	1749.636	1604.356	1380.003	1221.145	1480.619	1587.161
475	1076.901	1415.34	1159.36	988.024	1425.381	1551.727	1642.487	1495.418	1611.581	1441.014	1332.954	2379.031	1742.787	1599.287	1374.781	1221.266	1474.006	1595.781
476	1080.77	1421.49	1164.355	987.822	1424.091	1555.84	1640.09	1494.545	1611.529	1441.355	1332.391	2379.308	1744.997	1599.97	1376.909	1220.631	1479.619	1587.26
477	1077.634	1417.226	1159.227	986.805	1421.808	1554.403	1636.657	1491.146	1614	1443.415	1332.351	2382.906	1746.787	1600.167	1378.438	1218.684	1478.113	1593.104
478	1080.218	1419.506	1159.329	986.043	1424.54	1553.116	1638.628	1491.327	1615.97	1438.536	1333.569	2374.865	1746.931	1597.164	1375.461	1219.787	1482.405	1588.521
479	1079.953	1419.81	1157.06	983.208	1422.563	1559.77	1635.638	1493.422	1612.819	1440.335	1332.943	2381.763	1746.355	1597.78	1381.758	1220.61	1481.47	1600.406
480	1079.795	1423.226	1158.974	987.013	1420.391	1555.306	1642.282	1494.06	1610.359	1443.849	1331.58	2384.678	1744.435	1596.637	1378.49	1224.128	1478.768	1588.219
481	1080.673	1417.141	1165.383	986.818	1420.139	1556.922	1640.862	1490.046	1615.671	1442.547	1330.624	2372.59	1746.147	1599.623	1383.656	1223.337	1473.405	1588
482	1079.139	1424.17	1157.675	985.56	1428.386	1552.446	1643.269	1491.425	1615.855	1439.658	1332.597	2372.78	1744.626	1591.576	1380.391	1221.145	1476.006	1584.568
483	1080.849	1417.351	1162.654	985.303	1427.326	1558.947	1641.221	1496.306	1615.022	1441.941	1332.816	2373.81	1746.582	1597.301	1382.177	1223.791	1477.312	1590.281
484	1080.3	1417.593	1162.239	982.858	1423.606	1562.301	1644.894	1494.933	1612.866	1442.358	1331.939	2375.349	1746.253	1600.903	1383.016	1224.78	1478.235	1581.573
485	1076.111	1419.656	1159.677	986.298	1420.164	1557.706	1641.554	1492.033	1613.384	1440.021	1331.497	2375.841	1745.482	1597.824	1383.513	1217.621	1474.997	1588.578
486	1079.99	1416.192	1161.028	981.697	1420.826	1553.319	1639.888	1490.552	1608.901	1438.014	1330.415	2370.6	1745.601	1600.493	1382.865	1222.007	1468.815	1584.62
487	1080.47	1419.199	1157.64	987.367	1427.212	1556	1639.657	1492.042	1611.899	1437.267	1331.887	2368.849	1746.693	1598.859	1380.203	1223.624	1470.333	1587.219
488	1078.468	1420.376	1160.847	987.687	1427.553	1557.096	1640.811	1493.118	1615.389	1441.312	1330.917	2374.325	1744.958	1599.755	1381.542	1221.021	1472.723	1583.901
489	1078.047	1416.259	1157.176	983.024	1420.525	1556.461	1641.202	1491.773	1619.036	1436.893	1329.392	2378.786	1743.917	1593.688	1378.742	1218.213	1477.068	1585.094
490	1078.465	1417.975	1161.578	985.043	1418.783	1557.071	1644.353	1496.907	1612.022	1436.881	1330.814	2374.063	1744.737	1600.079	1385.852	1219.929	1475.339	1580.964
491	1079.953	1418.213	1158.603	982.921	1425.5	1556.744	1644.324	1493.793	1610.551	1442.494	1330.679	2383.973	1741.652	1599.16	1383.034	1219.684	1480.574	1590.911
492	1079.027	1415.45	1161.506	986.268	1420.879	1557.727	1640.907	1494.102	1610.584	1441.503	1334.171	2380.143	1745.265	1596.815	1384.005	1221.855	1475.875	1587.406
493	1081.45	1418.065	1160.9	986.367	1420.333	1554.868	1641.436	1493.96	1616.353	1438.479	1331.961	2373.722	1741.889	1597.974	1380.906	1221.096	1473.658	1585.38
494	1078.597	1419.336	1164.148	984.569	1423.907	1559.134	1640	1491.434	1609.773	1440.253	1331.388	2375.549	1742.787	1600.421	1378.651	1225.078	1471.11	1590.682
495	1080.416	1421.973	1161.949	985.873	1424.651	1551.997	1641.131	1491.982	1612.575	1443.057	1331.242	2372.32	1744.816	1598.081	1382.781	1218.621	1470.539	1586.87
496	1079.438	1423.168	1157.077	986.83	1423.068	1557.157	1635.769	1490.281	1608.94	1439.797	1331.83	2382.165	1744.693	1597.444	1380.096	1218.777	1475.009	1585.318
497	1076.965	1420.188	1158.246	986.23	1419.702	1552.975	1642.888	1495.916	1612.351	1441.907	1329.677	2378.467	1747.328	1596.495	1386.74	1218.72	1476.89	1582.599
498	1077.99	1415.542	1160.893	984.695	1423.609	1556.61	1640.468	1493.109	1613.986	1440.533	1330.857	2371.59	1738.043	1597.28	1380.237	1220.245	1477.491	1589.302
499	1077.73	1419.018	1160.536	986.742	1422.316	1556.499	1641.131	1493.373	1612.381	1442.414	1327.288	2372.545	1742.135	1597.681	1376.154	1217.45	1479.857	1588.214
500	1078.436	1418.183	1157.323	986.234	1421.278	1555.694	1635.638	1489.12	1613.855	1435.225	1330.543	2370.367	1742.463	1595.528	1383.443	1218.248	1476.5	1588.365
501	1080.844	1417.4	1159.71	986.421	1416.715	1556.57	1648.804	1492.188	1608.375	1439.945	1330.997	2367.453	1741.04	1600.801	1378.727	1221.865	1477.762	1581.307
502	1081.713	1419.154	1157.429	984.738	1422.616	1555.253	1642.401	1494.612	1613.912	1441.497	1326.979	2366.551	1741.033	1593.523	1380.375	1219.975	1477.964	1588.536
503	1078.057	1418.463	1156.951	985.961	1421.354	1553.025	1639.833	1491.042	1601.863	1440.888	1327.701	2363.927	1744.572	1598.238	1382.263	1218.177	1472	1584.188
504	1077.384	1417.718	1159.859	982.032	1422.975	1554.792	1637.074	1493.167	1605.71	1435.847	1331.036	2367.269	1741.525	1596.218	1378.31	1222.291	1478.929	1587.182
505	1079.428	1415.599	1155.063	983.41	1421.624	1554.01	1641.058	1493.269	1612.959	1440.599	1327.132	2370.061	1741.374	1599.03	1380.948	1213.982	1473.36	1586.693
506	1079.651	1417.736	1160.838	983.034	1424.588	1559.527	1640.24	1492.569	1609.611	1439.875	1328.303	2364.247	1741.955	1601.345	1383.003	1222.174	1483.393	1580.844
507	1078.067	1418.336	1160.144	983.82	1426.801	1555.435	1640.686	1488.61	1609.162	1445.278	1331.178	2366.433	1739.87	1599.488	1379.453	1218.972	1475.571	1584.208
508	1079.099	1415.403	1154.538	986.114	1418.606	1553.954	1638.942	1493.169	1606.888	1439.702	1330.172	2364.412	1744.534	1603.586	1379.076	1218.823	1470.152	1587.667
509	1080.804	1418.02	1159.803	983.629	1420.914	1555.339	1641.385	1490.9	1610.762	1440.67	1328.854	2365.224	1742.761	1596.553	1376.922	1221.447	1478.821	1579.552
510	1079.988	1411.367	1159.364	980.951	1417.485	1553.114	1639.003	1492.877	1610.263	1440.273	1328.965	2356.043	1740.256	1594.505	1376.253	1226.06	1477.199	1582.208
511	1077.208	1418.076	1158.947	984.629	1423.207	1552.792	1638.929	1491.926	1610.937	1440.298	1329.208	2359.29	1741.061	1594.817	1377.849	1222.103	1475.53	1586.932
512	1078.198	1413.295	1156.404	983.8	1420.371	1554.866	1639.558	1486.889	1608.493	1438.412	1329.545	2361.133	1742.185	1598.544	1375.445	1218.078	1472.226	1578.641
513	1081.131	1419.808	1161.949	982.283	1417.79	1555.446	1640.054	1496.402	1607.699	1440.959	1329.254	2357.455	1745.499	1595.134	1379.271	1218.496	1475.768	1583.266
514	1075.827	1417.718	1158.364	980.403	1420.649	1555.208	1641.183	1494.171	1609.611	1437.961	1329.02	2362.371	1743.002	1596.972	1381.167	1218.738	1477.735	1585.438
515	1078.141	1410.412	1154.712	981.064	1420.124	1556.901	1637.542	1491.246	1605.679	1438.503	1327.265	2356.337	1738.894	1601.651	1379.414	1220.511	1475.289	1577.365
516	1077.022	1415.197	1153.162	983.348	1420.798	1554.21	1637.093	1492.907	1612.43	1436.563	1325.712	2355.269	1743.562	1594.817	1377.195	1217.667	1469.122	1574.161
517	1077.309	1414.515	1156.506	981.661	1419.54	1552.681	1638.615	1492.619	1606.655	1435.914	1327.762	2353.661	1737.406	1593.505	1373.049	1222.369	1472.298	1574.641
518	1077.98	1411.982	1152.896	986.311	1418.114	1553.997	1633.141	1490.559	1603.192	1436.945	1326.377	2354.473	1738.054	1598.234	1376.552	1215.248	1473.256	1582.411
519	1075.921	1413.732	1156.935	980.496	1417.162	1555.823	1637.446	1488.619	1607.23	1435.754	1327.444	2360.182	1739.36	1596.66	1382.609	1218.078	1472.744	1582.427
520	1076.668	1413.248	1155.645	980.485	1419.644	1553.028	1640.333	1490.663	1606.416	1438.827	1326.353	2363.916	1742.515	1599.639	1376.888	1211.73	1470.64	1581.729
521	1077.653	1414.546	1154.362	983.727	1421.508	1553.927	1634.881	1487.42	1606.803	1437.684	1328.617	2358.825	1739.341	1597.535	1375.878	1218.692	1465.732	1577.578
522	1077.146	1416.309	1156.292	982.307	1422.043	1552.519	1638.221	1487.012	1613.844	1435.103	1325.312	2362.3	1736.683	1598.722	1379.385	1217.454	1471.408	1571.958
523	1074.448	1412.752	1153.172	980.391	1422.558	1548.499	1635.651	1486.798	1605.258	1436.797	1323.444	2363.349	1737.449	1595.787	1369.716	1217.677	1469.607	1580.641
524	1078.158	1414.392	1157.819	981.783	1423.753	1553.59	1632.192	1488.229	1611.441	1437.588	1323.809	2361.778	1740.217	1592.347	1378.568	1214.099	1472.423	1580.844
525	1075.295	1418.011	1150.601	982.318	1418.606	1552.078	1637.583	1485.694	1604.299	1436.246	1326.451	2358.655	1736.903	1595.002	1382.857	1221.571	1471.637	1574.51
526	1076.824	1415.778	1153.276	979.446	1419.333	1550.443	1638.587	1490.33	1605.049	1435.947	1324.635	2355.004	1740.716	1594.569	1379.044	1217.55	1470.759	1581.562
527	1076.965	1415.506	1156.555	985.648	1418.346	1550.615	1639.122	1490.775	1608.852	1439.447	1326.312	2358.208	1733.749	1594.618	1378.279	1218.064	1478.631	1577.599
528	1074.223	1410.257	1153.573	981.648	1423.725	1554.061	1636.647	1485.374	1608.11	1437.269	1326.438	2357.363	1733.461	1599.576	1375.734	1213.479	1475.857	1578.12
529	1075.547	1412.219	1154.316	980.047	1418.775	1552.635	1634.051	1484.859	1612.819	1437.854	1323.009	2354.226	1741.549	1594.315	1376.893	1212.121	1469.899	1577.479
530	1074.163	1416.38	1153.923	983.652	1425.04	1553.051	1634.753	1487.671	1608.592	1438.569	1325.344	2354.835	1739.118	1592.046	1373.44	1214.957	1471.336	1574.719
531	1075.517	1415.991	1153.186	980.573	1423.745	1548.704	1635.571	1486.199	1603.849	1435.495	1323.805	2351.047	1738.65	1594.444	1378.159	1215.546	1471.378	1570.115
532	1077.502	1409.756	1156.425	981.667	1419.28	1552.737	1636.125	1491.9	1612.241	1436.865	1327.094	2349.18	1734.523	1594.877	1374	1220.652	1472.485	1575.557
533	1079.196	1415.195	1153.07	981.44	1423.803	1547.451	1629.173	1490.214	1607.192	1435.538	1324.636	2350.739	1739.503	1595.606	1381.328	1216.596	1473.045	1579.62
534	1074.337	1410.928	1155.394	981.511	1424.361	1553.648	1639.029	1482.726	1603.06	1438.337	1324.983	2349.979	1734.08	1596.067	1378.617	1219.883	1467.533	1575.016
535	1077.916	1411.855	1154.677	981.622	1418.068	1552.448	1633.878	1486.088	1605.712	1433.004	1324.597	2345.365	1733.579	1594.28	1376.167	1218.603	1467.494	1577.656
536	1073.975	1414.036	1155.239	980.959	1422.838	1555.742	1634.064	1487.134	1610.537	1438.16	1323.641	2350.173	1738.475	1593.771	1374.638	1213.472	1471.11	1578.823
537	1072.569	1408.193	1156.754	978.457	1421.101	1552.473	1633.026	1489.227	1606.247	1435.549	1321.812	2346.982	1738.82	1595.859	1376.638	1219.206	1471.952	1579.583
538	1072.817	1418.539	1153.55	978.554	1419.202	1554.334	1634.173	1485.388	1603.436	1432.162	1322.044	2340.065	1735.433	1594.039	1377.659	1214.188	1471.568	1573.714
539	1076.74	1416.235	1154.849	983.363	1416.422	1552.972	1635.452	1487.209	1603.458	1435.168	1325.149	2345.28	1738.061	1591.968	1371.122	1217.145	1467.637	1577.823
540	1075.342	1413.553	1152.088	981.097	1421.975	1548.838	1634.663	1486.497	1603.74	1435.913	1322.601	2344.714	1738.289	1593.532	1375.81	1214.968	1471.452	1575.302
541	1073.502	1410.588	1151.807	982.27	1420.457	1551.111	1635.077	1488.694	1605.696	1436.895	1323.578	2340.222	1739.296	1594.028	1376.055	1215.074	1468.554	1571.75
542	1078.475	1413.018	1149.457	983.266	1423.401	1554.752	1638.824	1485.302	1607.592	1434.389	1322.873	2343.408	1734.796	1594.037	1379.703	1214.025	1464.137	1571.635
543	1071.903	1416.68	1152.738	979.826	1425.366	1549.17	1640.942	1482.301	1599.107	1431.168	1319.46	2340.492	1736.364	1593.035	1373.055	1218.014	1469.176	1577.193
544	1075.601	1415.015	1155.297	983.253	1421.874	1553.015	1636.147	1486.063	1602.312	1434.636	1323.35	2338.847	1735.279	1596.157	1377.026	1213.525	1467.357	1580.089
545	1078.267	1413.731	1155.78	983.097	1415.965	1549.98	1634.413	1485.536	1602.921	1431.125	1320.643	2336.241	1731.679	1593.66	1373.37	1213.908	1464.943	1574.406
546	1074.04	1410.497	1151.798	980.399	1421.894	1550.739	1634.962	1487.058	1605.778	1431.668	1324.459	2340.061	1734.922	1593.34	1376.88	1217.957	1462.756	1571.698
547	1075.861	1408.17	1153.065	982.511	1423.508	1550.62	1643.013	1486.186	1604.047	1436.56	1324.311	2336.643	1737.334	1596.194	1375.706	1217.84	1462.068	1576.943
548	1075.351	1414.056	1152.826	979.865	1417.391	1555.871	1636.673	1485.165	1604.085	1433.738	1320.677	2334.32	1737.397	1594.442	1379.758	1216.369	1467.351	1569.615
549	1074.337	1410.152	1147.879	979.399	1426.548	1553.76	1640.163	1487.301	1607.43	1434.743	1324.096	2340.569	1731.478	1594.361	1378.044	1215.798	1462.869	1575.182
550	1071.804	1410.517	1152.429	980.863	1423.076	1549.134	1635.311	1481.761	1603.038	1431.647	1321.492	2337.822	1736.047	1594	1376.133	1213.957	1464.821	1575.693
551	1074.455	1409.678	1150.348	976.479	1419.083	1549.258	1627.712	1481.88	1601.466	1433.521	1319.095	2332.335	1732.003	1594.012	1372.906	1212.645	1464.199	1575.203
552	1073.854	1417.631	1152.111	979.069	1421.323	1551.157	1635.984	1482.829	1607.153	1435.096	1322.119	2335.594	1733.868	1589.162	1374.383	1217.709	1467.479	1576.141
553	1071.653	1413.627	1150.079	976.594	1416.982	1552.57	1632.103	1488.54	1596.378	1431	1320.142	2335.314	1730.043	1592.213	1378.703	1212.188	1462.923	1567.266
554	1075.822	1413.23	1152.824	979.129	1414.763	1550.005	1631.804	1482.684	1601.041	1435.95	1319.027	2336.125	1735.168	1593.153	1376.539	1216.035	1468.259	1570.005
555	1073.104	1413.58	1152.369	978.049	1415.412	1547.23	1633.022	1483.25	1606.46	1427.656	1319.977	2331.557	1734.792	1598.185	1372.477	1214.206	1467.44	1575.604
556	1074.129	1408.707	1152.251	978.142	1420.816	1550.332	1630	1484.636	1601.682	1431.492	1320.831	2333.982	1732.452	1595.185	1375.177	1214.482	1464.158	1570.453
557	1076.493	1416.479	1149.782	978.738	1420.275	1553.066	1635.856	1485.16	1601.49	1433.235	1321.431	2334.502	1736.452	1593.449	1373.875	1215.447	1467.902	1567.448
558	1074.715	1417.13	1149.977	981.798	1421.129	1554.499	1635.849	1482.965	1602.252	1434.328	1318.649	2328.998	1733.988	1592.896	1372.75	1212.213	1465.67	1566.083
559	1070.733	1414.401	1153.151	978.912	1422.962	1551.147	1628.404	1486.225	1603.178	1430.301	1317.25	2329.102	1736.596	1592.981	1376.099	1214.209	1466.509	1571.573
560	1072.834	1412.168	1153.227	979.526	1421.629	1551.111	1632.317	1484.898	1604.86	1434.355	1319.501	2329.071	1736.672	1589.431	1376.984	1213.103	1464.914	1569.323
561	1072.478	1412.331	1153.896	977.337	1422.977	1548.038	1629.029	1486.961	1600.666	1430.223	1320.76	2327.39	1732.631	1594.324	1373.68	1215.238	1466.628	1573.411
562	1074.101	1410.6	1150.148	977.749	1422.189	1549.251	1634.545	1485.844	1600.879	1433.763	1317.165	2326.457	1734.348	1594.208	1377.539	1214.819	1460.262	1571.865
563	1074.171	1410.112	1152.631	978.236	1416.566	1549.997	1637.529	1484.504	1601.948	1428.909	1316.598	2320.11	1733.152	1594.076	1376.393	1216.457	1466.557	1575.26
564	1073.55	1415.772	1151.677	977.114	1418.24	1550.815	1632.324	1485.684	1599.6	1435.857	1320.914	2329.649	1734.019	1589.995	1376.987	1218.479	1467.938	1570.943
565	1076.705	1411.432	1147.527	979.494	1417.192	1549.592	1633.468	1489.654	1601.181	1432.49	1320.455	2328.975	1736.057	1591.905	1372.214	1216.5	1464.405	1574.688
566	1073.881	1413.472	1149.158	977.994	1419.212	1545.805	1633.625	1485.71	1603.605	1433.792	1321.813	2324.804	1734.288	1590.706	1380.279	1212.227	1463.673	1573.719
567	1071.181	1410.353	1148.84	974.225	1421.793	1548.499	1631.859	1483.636	1603.548	1432.205	1320.563	2325.071	1731.934	1587.877	1379.37	1214.738	1462.565	1574.911
568	1071.99	1411.264	1148.32	979.262	1418.619	1548.046	1632.926	1484.227	1601.074	1434.02	1318.639	2326.412	1733.731	1590.539	1372.219	1208.117	1459.488	1572.833
569	1072.847	1416.071	1151.123	975.777	1414.821	1551.932	1630.917	1485.715	1599.167	1432.148	1318.064	2324.276	1733.092	1592.627	1372.878	1212.982	1465.571	1568.729
570	1073.24	1407.796	1152.814	977.753	1417.997	1553.281	1627.962	1482.645	1602.726	1433.786	1317.608	2323.808	1730.681	1592.822	1375.768	1212.564	1460.47	1566.359
571	1072.589	1409.425	1148.564	976.882	1417.975	1548.38	1630.115	1481.532	1601.855	1431.278	1319.81	2324.61	1731.515	1588.845	1374.549	1212.564	1460.536	1572.568
572	1074.245	1413.137	1150.005	976.968	1422.051	1550.539	1626.561	1485.938	1598.715	1428.906	1319.221	2321.771	1730.792	1591.426	1382.552	1209.819	1453.223	1569.583
573	1073.151	1409.253	1146.735	974.38	1420.434	1544.716	1628.064	1484.624	1598.975	1433.447	1316.583	2323.906	1728.749	1594.512	1372.583	1210.982	1460.696	1574.365
574	1071.342	1410.439	1150.499	978.097	1417.664	1547.104	1628.647	1484.186	1602.578	1428.617	1314.429	2316.349	1730.043	1588.354	1368.904	1217.028	1455.018	1578.214
575	1074.178	1414.311	1148.095	977.871	1419.187	1548.491	1629.587	1482.501	1599.469	1431.362	1320.138	2321.373	1733.737	1592.576	1374.031	1209.759	1457.839	1569.349
576	1073.384	1411.016	1148.937	979.599	1419.667	1551.068	1633.926	1486.279	1598.427	1430.528	1317.739	2321.457	1735.003	1592.231	1374.763	1212.34	1461.208	1565.635
577	1073.153	1409.55	1148.726	974.719	1422.712	1549.706	1635.417	1484.111	1600.759	1433.218	1317.412	2322.776	1733.317	1588.157	1374.089	1212.897	1462.185	1565.552
578	1070.609	1409.557	1150.155	975.996	1419.101	1548.868	1629.567	1480.805	1601.526	1428.193	1321.158	2316.182	1728.501	1594.523	1370.052	1214.138	1461.783	1572.979
579	1070.866	1409.067	1147.956	979.558	1421.023	1548.782	1632.298	1484.415	1602.666	1431.973	1316.641	2317.774	1730.761	1589.764	1372.716	1214.404	1457.137	1574.766
580	1073.646	1410.116	1151.752	977.034	1421.793	1550.005	1634.276	1478.854	1602.359	1427.469	1317.72	2317.757	1731.997	1590.396	1373.273	1212.486	1460.708	1569.12
581	1071	1407.521	1144.336	975.987	1420.821	1550.481	1625.253	1482.678	1605.025	1431.613	1318.833	2313.527	1730.078	1593.444	1374.081	1210.546	1459.78	1568.099
582	1071.564	1409.611	1151.548	976.918	1419.76	1550.965	1623.199	1485.162	1603.521	1432.622	1318.086	2314.02	1732.776	1590.616	1378.414	1214.206	1467.521	1571.198
583	1071.832	1412.51	1151.262	977.721	1422.755	1551.42	1631.824	1484.177	1601.707	1430.248	1316.161	2314.42	1733.23	1590.616	1371.771	1212.748	1464.164	1566.88
584	1073.688	1412.248	1147.947	978.837	1421.53	1547.848	1633.513	1483.274	1601.564	1433.77	1319.125	2310.737	1727.087	1592.803	1373.826	1211.908	1459.131	1569.677
585	1068.507	1408.682	1146.615	975.921	1416.366	1547.349	1631.17	1480.095	1599.266	1429.989	1319.08	2310.133	1728.848	1589.192	1377.227	1214.443	1467.979	1569.375
586	1071.101	1406.542	1149.972	976.073	1419.28	1552.663	1629.292	1482.875	1605.282	1433.198	1315.725	2314.733	1730.246	1592.167	1373.312	1215.897	1466.58	1569.521
587	1073.324	1408.043	1146.527	977.043	1422.333	1549.015	1630.205	1482.972	1600.932	1433.162	1317.489	2314.163	1724.558	1589.78	1376.495	1213.007	1465.479	1569.271
588	1071.366	1408.222	1147.035	974.536	1419.735	1548.256	1632.734	1481.696	1602.597	1432.517	1316.518	2305.812	1730.889	1587.125	1371.62	1214.635	1462.211	1569.135
589	1070.342	1410.49	1150.698	976.255	1421.76	1548.992	1627.795	1483.028	1601.537	1430.218	1316.35	2307.977	1727.409	1590.097	1373.57	1210.571	1464.012	1563.938
590	1069.181	1408.839	1146.283	975.783	1417.985	1550.263	1628.378	1481.559	1603.529	1428.895	1318.619	2307.073	1728.451	1591.236	1373.583	1214.55	1457.821	1569.036
591	1071.121	1410.344	1149.332	976.652	1420.462	1546.367	1633.875	1483.241	1604.378	1433.822	1315.289	2303.249	1727.326	1591.273	1371.122	1213.635	1454.869	1562.021
592	1072.205	1408.416	1148.97	974.318	1425.646	1550.509	1623.686	1481.452	1602.847	1431.56	1318.234	2308.794	1732.002	1589.505	1375.945	1211	1462.265	1563.062
593	1072.468	1413.148	1150.225	974.91	1423.588	1551.668	1624.599	1482.649	1602.926	1430.679	1316.562	2306.284	1730.676	1591.454	1373.698	1212.947	1455.685	1566.219
594	1068.71	1408.684	1147.784	977.882	1418.924	1548.689	1627.587	1480.402	1601.578	1430.506	1314.617	2303.608	1726.222	1592.526	1373.344	1210.493	1463.089	1566.797
595	1067.282	1405.539	1148.671	976.019	1418.929	1548.243	1622.654	1477.511	1600.068	1430.954	1314.694	2303.143	1729.407	1592.711	1373.005	1211.681	1460.411	1563.365
596	1072.527	1408.141	1145.671	975.433	1423.467	1548.175	1628.391	1483.095	1601.814	1434.733	1317.962	2298.479	1727.948	1588.785	1377.406	1215.674	1458.497	1558.833
597	1071.884	1406.293	1148.988	975.727	1423.422	1543.985	1629.452	1482.729	1601.548	1432.208	1316.906	2300.635	1726.698	1591.41	1373.698	1209.855	1465.202	1570.562
598	1070.963	1406.163	1147.654	973.964	1420.487	1549.365	1626.853	1480.351	1595.537	1431.362	1317.486	2301.439	1726.776	1590.88	1375.299	1213.879	1462.488	1562.594
599	1070.644	1406.647	1145.044	971.118	1419.48	1549.37	1623.926	1482.601	1599.46	1430.283	1315.123	2301.08	1733.352	1591.63	1374.839	1206.479	1464.914	1565.323
600	1070.532	1404.226	1147.005	972.088	1422.982	1549.278	1623.106	1481.33	1598.436	1431.312	1313.498	2306.484	1728.404	1592.403	1376.586	1209.472	1462.176	1568.229
601	1068.995	1405.647	1147.617	973.607	1420.187	1551.962	1628.974	1483.311	1599.863	1431.208	1313.572	2301.767	1726.071	1586.912	1374.753	1209.234	1457.44	1558.708
602	1068.636	1410.331	1144.624	975.32	1425.311	1549.787	1629.811	1481.643	1603.699	1431.601	1315.253	2304.057	1729.251	1588	1371.305	1211.592	1455.161	1562.792
603	1072.188	1410.441	1145.095	974.026	1423.944	1549.965	1631.218	1483.793	1604.11	1430.011	1312.221	2304.02	1732.102	1587.718	1371.573	1213.539	1456.854	1560.042
604	1068.248	1405.953	1148.348	976.09	1422.899	1550.39	1622.859	1482.891	1592.2	1432.802	1315.386	2314.106	1727.822	1586.169	1370.81	1210.465	1459.363	1567.865
605	1070.517	1403.861	1146.745	972.019	1425.379	1548.608	1624.038	1482.844	1600.71	1428.116	1314.25	2321.88	1727.974	1592.708	1373.458	1206.323	1456.5	1568.958
606	1067.97	1404.532	1144.995	973.24	1418.843	1543.714	1624.609	1479.657	1595.866	1430.581	1314.108	2319.439	1729.636	1587.333	1371.573	1208.301	1459.783	1564.495
607	1071.139	1406.825	1143.295	972.65	1415.308	1546.063	1625.603	1481.81	1598.622	1430.428	1314.461	2320.306	1724.73	1589.796	1371.018	1210.574	1461.842	1565.948
608	1067.837	1403.394	1147.051	974.139	1423.942	1545.286	1625.58	1483.265	1597.745	1430.971	1312.749	2331.076	1723.005	1589.507	1371.396	1208.394	1452.592	1564.552
609	1070.577	1401.843	1145.891	973.082	1423.949	1544.782	1621.644	1482.453	1596.578	1429.253	1314.499	2324.429	1726.515	1589.157	1372.854	1213.34	1453.991	1559.073
610	1065.715	1402.373	1146.859	972.83	1419.475	1546.739	1628.099	1479.831	1600.09	1430.301	1311.617	2316.373	1726.049	1587.215	1374.174	1209.326	1453.196	1568.932
611	1068.24	1401.239	1144.459	972.041	1426.189	1546.167	1623.965	1481.71	1597.627	1429.544	1315.422	2318.574	1727.886	1585.176	1370.797	1209.699	1455.854	1563.917
612	1071.314	1402.253	1145.128	973.996	1422.051	1546.623	1627.513	1481.223	1593.216	1431.62	1315.235	2314.592	1729.123	1584.917	1374.497	1209.989	1458.693	1564.365
613	1070.725	1408.745	1145.923	970.457	1415.066	1550.486	1623.891	1482.323	1598.8	1427.257	1311.587	2314.229	1726.872	1587.498	1369.06	1208.475	1455.908	1561.87
614	1067.369	1406.902	1144.93	973.828	1422.396	1547.633	1618.849	1481.863	1593.715	1428.483	1314.083	2314.039	1731.133	1585.116	1373.932	1208.206	1455.83	1569.958
615	1066.943	1406.492	1143.246	972.258	1421	1545.881	1623.135	1480.524	1594.871	1430.071	1314.398	2312.567	1724.291	1585.407	1371.648	1209.344	1454.045	1559.385
616	1066.5	1402.382	1146.541	978.019	1423.432	1542.879	1621.045	1476.9	1597.534	1429.886	1314.329	2312.343	1723.113	1590.037	1369.698	1212.202	1451.345	1563.984
617	1066.552	1401.732	1144.49	973.015	1420.306	1544.127	1627.974	1480.046	1599.123	1425.868	1311.511	2312.204	1726.319	1590.653	1376.044	1206.876	1450.402	1566.464
618	1067.666	1406.345	1140.789	973.891	1421.326	1545.724	1621.897	1479.807	1595.123	1429.394	1311.776	2314.078	1724.915	1588.824	1368.359	1208.553	1452.905	1560.745
619	1067.265	1405.539	1142.462	972.47	1419.22	1545.777	1626.619	1481.441	1599.406	1425.843	1310.401	2314.763	1728.438	1591.44	1373.578	1211.351	1451.423	1567.104
620	1064.25	1402.168	1144.218	973.871	1421.414	1546.423	1625.795	1483.018	1596.282	1427.955	1314.306	2314.543	1729.818	1591.139	1373.424	1206.525	1457.545	1566.016
621	1067.136	1404.287	1145.548	972.968	1419.503	1546.818	1620.99	1480.636	1599.945	1432.904	1312.671	2310.249	1727.598	1589.359	1373.93	1209.752	1457.446	1565.349
622	1071.433	1403.859	1141.285	974.361	1425.629	1549.808	1624.798	1480.413	1598.918	1427.701	1313.545	2308.937	1724.258	1586.646	1370.823	1209.915	1450.03	1562.589
623	1067.517	1407.17	1140.93	973.38	1420.164	1550.747	1624.25	1479.376	1600.123	1430.132	1312.079	2308.569	1724.002	1586.866	1375.69	1210.071	1457.414	1563.354
624	1066.418	1401.615	1142.524	972.562	1420.131	1541.876	1624.923	1480.146	1595.863	1431.955	1313.242	2308.855	1727.402	1587.942	1371.768	1209.067	1453.384	1560.87
625	1064.96	1397.302	1142.842	973.573	1420.308	1545.23	1619.702	1477.48	1598.197	1426.868	1312.486	2314.829	1727.241	1586.651	1369.898	1207.482	1458.131	1554.755
626	1067.723	1397.461	1144.594	972.32	1419.558	1544.929	1624.471	1480.75	1601.003	1431.711	1310.647	2310.01	1725.979	1591.31	1370.719	1207.638	1451.649	1563.823
627	1063.678	1407.177	1141.745	971.526	1422.742	1549.749	1625.689	1482.953	1593.701	1430.446	1310.565	2306.063	1727.529	1584.574	1369.635	1214.404	1449.869	1562.594
628	1063.416	1404.25	1143.183	973.425	1419.846	1546.486	1626.545	1482.592	1595.436	1426.371	1312.38	2303.953	1727.499	1590.424	1372.289	1213.103	1455.25	1556.76
629	1066.178	1405.072	1145.239	971.363	1417.914	1549.846	1623.571	1482.981	1596.726	1430.816	1310.825	2314.249	1726.055	1589.282	1369.354	1209.911	1452.36	1566.552
630	1066.384	1397.877	1139.29	972.131	1419.288	1542.909	1625.657	1478.789	1597.666	1425.513	1308.292	2314.447	1722.586	1587.546	1368.188	1206.199	1446.979	1560.271
631	1065.168	1399.763	1142.019	973.524	1421.495	1546.061	1620.391	1475.933	1595.296	1428.611	1310.798	2321.182	1720.109	1588.477	1376.604	1208.787	1451.051	1560.781
632	1065.418	1402.702	1140.413	975.79	1419.477	1544.284	1625.029	1476.413	1597.685	1430.672	1310.549	2325.363	1723.456	1587.613	1368.885	1210.791	1450.488	1566.057
633	1065.646	1396.835	1142.773	972.365	1422.505	1546.567	1618.619	1477.967	1596.712	1425.029	1311.203	2327.955	1725.237	1584.861	1369.031	1209.894	1449.923	1562.156
634	1063.705	1399.217	1142.234	970.127	1423.995	1543.59	1621.478	1476.464	1594.764	1428.394	1308.919	2332.469	1724.416	1589.333	1365.076	1205.745	1453.997	1564.75
635	1065.26	1398.763	1141.114	969.659	1420.644	1547.456	1618.138	1474.353	1592.948	1425.964	1309.922	2336.006	1717.222	1585.292	1367.201	1200.614	1449.842	1564.312
636	1063.604	1400.922	1142.207	970.869	1419.306	1544.167	1624.936	1477.649	1594.997	1426.373	1310.021	2331.724	1721.208	1587.472	1370.279	1206.035	1450.057	1554.036
637	1064.124	1403.105	1143.083	970.18	1420.538	1542.641	1617.019	1479.408	1596.77	1424.02	1311.11	2335.616	1723.05	1592.838	1368.841	1206.234	1452.67	1558.958
638	1063.545	1395.081	1142.513	969.929	1418.146	1545.911	1616.885	1479.058	1596.236	1426.014	1310.686	2333.794	1715.149	1594.606	1368.708	1206.252	1449.524	1559.328
639	1060.203	1400.544	1139.028	968.957	1417.096	1546.519	1619.244	1476.965	1595.227	1425.369	1309.891	2328.553	1727.971	1586.843	1368.247	1200.674	1454.723	1562.453
640	1064.775	1399.696	1139.654	969.511	1420.717	1540.742	1625.096	1482.255	1597.825	1426.333	1311.864	2332.147	1722.08	1587.197	1367.646	1206.894	1448.5	1558.115
641	1066.723	1396.542	1139.754	970.805	1419.914	1543.286	1616.346	1477.483	1595.737	1426.235	1309.094	2330.569	1723.568	1592.484	1366.943	1209.475	1450.771	1561.969
642	1065.661	1397.734	1144.332	968.873	1421.078	1539.418	1621.462	1475.738	1594.874	1427.166	1308.939	2331.484	1723.163	1588.849	1372.719	1206.092	1458.702	1562.792
643	1066.411	1394.703	1138.13	971.23	1423.346	1542.825	1618.875	1474.847	1595.099	1424.725	1309.127	2334.051	1722.203	1592.042	1366.034	1209.649	1454.464	1551.172
644	1063.839	1399.837	1137.923	968.918	1416.452	1544.995	1621.708	1474.919	1597.016	1423.198	1311.002	2325.518	1721.208	1591.331	1363.839	1205.457	1453.012	1559.25
645	1063.319	1396.969	1144.698	971.85	1418.131	1539.198	1621.76	1476.083	1600.567	1423.144	1311.711	2320.296	1720.518	1585.387	1368.414	1210.443	1450.146	1558.161
646	1066.064	1398.067	1138.877	970.062	1419.523	1540.008	1620.76	1476.171	1602.115	1426.308	1311.447	2332.602	1724.213	1593.745	1365.125	1208.287	1453.521	1561.714
647	1065.156	1393.385	1142.36	967.68	1419.899	1543.552	1619.564	1474.373	1595.493	1424.886	1308.247	2332.396	1716.314	1594.19	1368.536	1204.482	1459.929	1553.156
648	1064.696	1393.919	1136.207	965.983	1419.429	1545.754	1621.474	1475.532	1599.337	1431.029	1309.995	2324.769	1717.52	1590.276	1366.208	1204.308	1455.176	1560.292
649	1064.903	1393.823	1142.452	970.064	1420.063	1539.015	1618.186	1474.227	1595.079	1426.993	1309.629	2324.2	1722.572	1590.69	1366.815	1205.755	1455.244	1560.5
650	1060.53	1387.586	1139.691	969.12	1418.121	1545.727	1619.356	1475.606	1594.805	1425.041	1306.943	2321.763	1719.01	1590.271	1362.76	1205.025	1459.893	1554.391
651	1063.376	1389.797	1137.745	967.635	1422.288	1539.521	1614.987	1474.269	1597.537	1425.171	1310.182	2329.482	1718.756	1592.079	1366.354	1205.748	1453.539	1562.943
652	1062.97	1390.307	1142.346	969.906	1415.952	1539.083	1611.59	1475.009	1593.912	1424.116	1308.527	2325.924	1723.757	1591.637	1369.372	1207.855	1459.807	1556.068
653	1064.515	1388.958	1142.789	967.899	1416.409	1535.638	1621.176	1475.699	1597.553	1420.611	1307.579	2328.949	1719.473	1590.722	1368.703	1205.812	1454.497	1557
654	1064.428	1394.904	1140.452	971.528	1414.894	1537.144	1618.558	1472.392	1598.06	1421.601	1308.693	2327.992	1719.712	1588.438	1364.893	1206.16	1456.378	1554.37
655	1064.233	1389.266	1136.824	969.876	1417.237	1537.929	1614.42	1474.956	1593.879	1426.706	1306.536	2325.09	1715.362	1592.516	1363.151	1206.585	1456.649	1556.693
656	1066.53	1390.604	1136.833	968.206	1416.381	1542.562	1617.644	1472.907	1591.907	1424.688	1308.402	2323.521	1719.868	1592.16	1368.016	1211.521	1458.009	1560.766
657	1063.735	1392.338	1140.633	969.961	1423.149	1541.987	1614.244	1475.571	1595.134	1423.075	1310.938	2328.58	1720.771	1593.56	1366.516	1205.624	1452.967	1559.469
658	1062.814	1387.452	1138.019	970.234	1420.71	1539.911	1613.946	1475.415	1601.501	1426.62	1307.056	2326.627	1721.009	1592.903	1368.844	1206.167	1450.64	1554.828
659	1061.743	1387.984	1134.009	967.476	1421.833	1536.944	1615.256	1471.833	1597.375	1424.629	1309.693	2325.698	1717.858	1591.822	1365.635	1204.333	1453.438	1558.974
660	1064.468	1386.481	1138.369	970.034	1420.533	1539.078	1613.929	1476.671	1598.63	1425.223	1312.343	2332.061	1721.541	1599.252	1365.815	1208.039	1454.741	1559.818
661	1062.554	1386.662	1139.323	968.15	1418.126	1540.42	1610.115	1472.095	1593.496	1422.135	1307.775	2326.688	1720.286	1590.329	1367.826	1207.156	1456.143	1555.224
662	1062.218	1388.808	1142.9	970.822	1425.187	1538.962	1617.696	1475.879	1598.778	1422.652	1307.843	2325.563	1720.666	1593.912	1365.201	1204.05	1453.67	1554.714
663	1065.015	1386.832	1140.037	970.811	1421.061	1539.77	1614.439	1473.229	1597.932	1424.066	1305.847	2325.108	1721.551	1594.336	1365.716	1205.553	1449.631	1561.792
664	1063.782	1382.689	1138.592	971.086	1422.076	1542.777	1613.41	1475.058	1598.989	1420.604	1305.242	2320.88	1725.04	1593.688	1362.828	1206.883	1451.277	1551.693
665	1067.562	1385.436	1137.258	967.114	1418.891	1540.871	1616.612	1472.251	1595.841	1421.364	1310.486	2320.443	1718.13	1592.407	1363.326	1207.752	1453.473	1555.146
666	1067.663	1383.783	1137.063	971.481	1418.255	1540.182	1613.343	1472.877	1596.745	1426.369	1306.027	2323.922	1725.302	1596.095	1365.786	1202.982	1450.97	1565.042
667	1064.334	1389.718	1140.513	971.515	1421.444	1540.666	1615.564	1473.188	1593.671	1424.134	1306.213	2321.096	1722.596	1591.988	1363.742	1206.433	1454.062	1557.526
668	1063.963	1384.559	1140.821	969.333	1419.634	1538.461	1612.564	1473.39	1596.704	1423.988	1307.739	2312.09	1719.199	1597.639	1360.289	1206.369	1449.881	1553.089
669	1061.854	1387.969	1136.613	969.313	1421.126	1534.772	1611.045	1474.095	1592.268	1423.881	1308.109	2319.802	1719.6	1593.192	1361.393	1205.362	1451.125	1557.599
670	1067.351	1389.609	1138.422	968.891	1418.29	1540.696	1614.628	1467.522	1598.373	1420.373	1305.202	2315.873	1717.771	1596.602	1360.69	1207.706	1451.982	1557.656
671	1064.745	1388.64	1137.93	968.513	1423.755	1532.927	1617.381	1471.54	1593.068	1424.829	1308.276	2323.257	1717.842	1591.155	1362.982	1204.202	1457.042	1554.979
672	1064.683	1384.224	1140.278	969.755	1424.255	1540.959	1611.003	1472.921	1593.655	1418.619	1306.82	2314.772	1719.055	1596.162	1363.688	1207.592	1457.336	1554.745
673	1064.488	1384.687	1138.937	970.639	1420.134	1536.527	1612.385	1470.752	1593.055	1422.879	1306.501	2320.998	1718.471	1594.755	1362.539	1205.379	1460.53	1557.125
674	1061.554	1384.018	1139.548	969.996	1418.174	1534.646	1613.019	1471.246	1593.962	1421.79	1306.666	2317.178	1719.151	1594.282	1363.492	1203.926	1457.914	1557.333
675	1066.817	1384.121	1140.587	969.013	1423.495	1539.833	1612.487	1469.801	1592.995	1421.36	1309.383	2319.116	1710.591	1600.926	1362	1205.642	1454.798	1557.13
676	1064.792	1381.599	1137.968	969.045	1418.288	1538.491	1609.901	1470.45	1597.06	1421.897	1306.437	2321.578	1718.168	1596.852	1364.076	1205.227	1462.17	1549.661
677	1061.163	1385.083	1134.742	971.109	1418.687	1531.608	1613.513	1468.938	1598.86	1422.194	1306.541	2316.922	1716.73	1597.569	1361.464	1206.752	1458.417	1557.396
678	1063.96	1378.541	1138.079	965.961	1417.253	1533.59	1609.888	1473.585	1590.578	1421.683	1308.755	2324.875	1715.542	1597.354	1366.69	1203.025	1448.396	1553.495
679	1062.233	1380.107	1134.879	967.064	1412.101	1538.63	1610.535	1471.107	1596.23	1418.023	1307.82	2319.682	1714.378	1592.572	1362.089	1205.702	1462.634	1550.594
680	1063.792	1382.163	1136.009	966.406	1417.939	1539.557	1609.84	1470.812	1596.14	1423.863	1309.983	2322.904	1714.305	1593.921	1361.396	1204.578	1451.307	1555.781
681	1063.911	1379.266	1138.232	969.73	1420.301	1535.235	1615.218	1469.22	1592.89	1423.891	1305.451	2320.175	1720.088	1597.692	1363.245	1204.837	1453.31	1555.479
682	1060.832	1380.174	1138.538	969.157	1419.912	1534.246	1611.958	1465.195	1593.929	1423.087	1306.491	2320.712	1714.31	1593.574	1360.69	1205.089	1453.036	1551.479
683	1062.49	1378.103	1136.817	966.899	1417.899	1531.061	1606.599	1467.067	1596.54	1421.522	1306.021	2314.728	1716.884	1597.847	1361.115	1205.635	1452.06	1556.656
684	1059.27	1381.696	1140.534	966.109	1416.316	1531.927	1613.288	1469.527	1596.545	1427.134	1304.872	2320.945	1716.489	1596.083	1359.94	1201.738	1452.17	1556.219
685	1059.156	1376.403	1134.638	965.494	1422.328	1535.463	1605.106	1467.965	1592.266	1420.153	1305.68	2318.151	1718.374	1597.16	1364.474	1203.918	1454.732	1561.01
686	1056.886	1377.758	1135.295	965.876	1414.49	1534.311	1613.192	1467.473	1597.849	1423.936	1306.191	2318.016	1717.823	1601.819	1361.542	1203.365	1451.86	1556.677
687	1061.389	1383.076	1136.659	967.556	1419.818	1537.182	1605.724	1470.086	1596.531	1421.904	1303.237	2313.861	1716.877	1595.912	1364.854	1205.837	1452.479	1556.839
688	1059.136	1377.794	1137.94	966.006	1417.061	1530.549	1606.484	1472.961	1593.227	1419.863	1306.605	2315.569	1715.409	1596.294	1358.609	1204.879	1450.205	1552.443
689	1060.463	1375.282	1134.065	965.21	1420.995	1537.258	1613.362	1465.413	1592.822	1421.916	1308.182	2313.99	1713.452	1600.141	1359.081	1205.486	1448.848	1558.266
690	1060.936	1374.595	1135.362	966.526	1414.293	1532.595	1611.035	1466.703	1595.384	1421.9	1310.038	2314.143	1715.737	1595.243	1362.76	1201.61	1445.652	1562.5
691	1058.616	1373.436	1136.374	966.803	1416.866	1536.795	1606.301	1464.251	1595.929	1417.827	1304.392	2321.875	1716.813	1598.44	1358.755	1201.234	1457.542	1554.958
692	1059.062	1376.485	1137.074	965.249	1419.323	1533.258	1605.353	1472.736	1599.2	1417.538	1306.616	2323.667	1712.676	1596.252	1361.547	1204.312	1457.47	1563.792
693	1056.488	1372.396	1135.195	965.41	1417.162	1531.453	1606.548	1467.963	1590.252	1422.018	1308.68	2319.445	1712.276	1597.521	1359.492	1205.379	1454.312	1561.911
694	1058.7	1368.24	1136.473	964.103	1417.543	1531.119	1610.734	1465.216	1596.175	1415.882	1309.273	2322.739	1716.369	1598.312	1356.177	1200.149	1457.143	1554.714
695	1056.923	1369.91	1134.504	970.004	1418.472	1536.16	1604.038	1463.77	1596.326	1418.392	1308.909	2325.52	1712.487	1601.028	1359	1205.957	1451.753	1553.255
696	1062.381	1373.387	1136.056	967.44	1418.24	1531.815	1613.67	1467.559	1596.044	1420.316	1306.837	2324.553	1714.27	1600.759	1364.82	1205.993	1457.027	1554.109
697	1061.525	1373.159	1136.183	965.118	1416.485	1531.58	1607.478	1469.51	1597.515	1420.087	1307.807	2325.243	1715.518	1598.641	1362.188	1199.426	1458.098	1559.458
698	1061.96	1370.268	1134.292	964.923	1413.048	1534.132	1607.699	1467.784	1595.208	1417.531	1307.099	2328.565	1712.064	1604.169	1358.427	1201.557	1458.81	1549.354
699	1060.332	1369.662	1128.232	962.798	1415.298	1534.071	1608.522	1465.476	1592.236	1420.241	1306.451	2323.759	1712.296	1600.472	1359.948	1205.865	1455.738	1553.812
700	1055.733	1368.184	1131.023	963.822	1416.934	1531.737	1603.526	1468.411	1591.767	1416.296	1307.147	2324.578	1707.721	1599.153	1353.026	1201.681	1457.241	1555.818
701	1060.275	1368.407	1135.724	966.157	1415.23	1529.02	1603.34	1469.023	1593.022	1419.832	1309.342	2323.916	1709.409	1604.255	1360.471	1203.411	1458.771	1556.568
702	1059.191	1366.77	1137.826	963.365	1415.205	1528.37	1603.022	1469.172	1596.375	1416.734	1304.992	2326.973	1715.643	1603.447	1357.979	1204.262	1462.271	1551.88
703	1059.686	1365.04	1135.374	964.461	1417.818	1526.382	1603.317	1469.299	1598.773	1421.417	1307.592	2328.398	1710.104	1605.796	1360.003	1204.348	1457.018	1548.781
704	1059.218	1363.761	1133.214	961.481	1415.432	1528.441	1605.939	1463.104	1593.616	1422.499	1308.238	2327.486	1712.418	1603.766	1359.948	1202.571	1455.065	1555.661
705	1058.562	1365.528	1139.979	964.976	1416.222	1530.433	1602.978	1466.192	1590.701	1417.177	1307.598	2318.347	1712.348	1600.924	1356.992	1206.074	1449.393	1551.667
706	1062.124	1365.123	1140.265	962.779	1418.894	1530.681	1603.388	1467.854	1591.866	1415.679	1305.86	2318.975	1714.534	1603.549	1358.526	1199.348	1456.943	1552.51
707	1060.757	1367.181	1135.371	963.388	1415.295	1530.691	1601.974	1465.67	1594.548	1418.521	1306.23	2332.684	1712.258	1606.407	1364.102	1200.216	1459.878	1558.109
708	1056.359	1365.533	1136.162	964.047	1417.889	1530.175	1603.279	1469.411	1595.049	1420.485	1305.635	2323.465	1715.319	1606.981	1361.44	1205.149	1461.818	1555.911
709	1056.948	1365.221	1129.466	964.991	1421.404	1531.762	1603.343	1464.232	1597.753	1417.151	1305.783	2322.051	1710.263	1609.565	1359.109	1201.681	1454.292	1557.021
710	1060.502	1361.899	1134.285	967.82	1419.424	1527.724	1603.676	1464.234	1592.611	1417.358	1306.388	2322.945	1712.806	1607.111	1357.003	1204.865	1457.039	1563.964
711	1057.656	1367.174	1133.624	964.135	1415.684	1533.261	1603.994	1465.462	1590.041	1415.335	1305.438	2324.555	1716.187	1606.303	1359.292	1200.571	1457.205	1555.411
712	1063.317	1365.908	1135.958	963.955	1418.308	1524.975	1598.718	1465.526	1600.441	1417.943	1306.651	2324.498	1711.991	1607.882	1357.161	1200.855	1451.905	1560.844
713	1059.968	1364.054	1136.735	970.476	1411.144	1531.39	1602.462	1464.348	1590.751	1420.622	1306.329	2321.745	1713.395	1604.822	1361.846	1201.624	1457.821	1562.802
714	1056.99	1364.575	1138.8	970.871	1418.793	1528.387	1603.619	1468.571	1590.578	1421.103	1305.206	2316.061	1715.841	1600.081	1361.521	1204.411	1456.068	1552.151
715	1055.468	1365.414	1133.404	964.429	1417.341	1532.162	1600.087	1463.357	1592.805	1418.718	1306.016	2319.582	1711.504	1604.185	1358.297	1199.844	1454.426	1560.599
716	1059.569	1360.644	1133.538	960.833	1419.21	1527.261	1598.074	1469.246	1593.66	1420.645	1307.08	2318.708	1713.525	1609.255	1362.987	1199.287	1454.5	1556.099
717	1059.772	1361.215	1133.675	964.238	1418.071	1532.121	1600.019	1465.355	1591.964	1416.521	1306.25	2320.551	1711.744	1605.22	1357.221	1197.082	1456.682	1559.182
718	1059.879	1360.801	1137.793	964.397	1420.884	1531.165	1596.029	1466.97	1590.375	1417.093	1307.587	2315.025	1710.293	1605.551	1359.164	1202.961	1460.161	1558.641
719	1058.908	1362.884	1135.209	964.938	1420.076	1527.972	1602.26	1463.729	1593.153	1410.683	1304.25	2314.2	1709.861	1605.354	1356.281	1202.582	1457.777	1557.583
720	1059.198	1362.969	1134.998	963.292	1424.371	1530.403	1598.859	1464.019	1589.249	1415.442	1305.15	2304.886	1711.929	1609.688	1355.289	1203.475	1457.42	1560.307
721	1055.47	1365.622	1133.183	962.077	1419.306	1531.37	1599.686	1462.8	1590.493	1420.711	1303.106	2311.451	1712.173	1606.326	1353.852	1199.532	1452.976	1552.062
722	1055.829	1361.919	1132.255	960.461	1414.237	1529.651	1594.391	1464.112	1593.57	1412.792	1304.108	2315.021	1709.307	1612.264	1356.641	1202.103	1452.905	1559.297
723	1054.666	1363.331	1134.833	963.092	1414.942	1529.585	1596.474	1461.97	1588.285	1413.902	1305.143	2309.28	1709.692	1603.572	1355.964	1201.879	1460.452	1551.469
724	1056.02	1359.195	1135.295	961.702	1415.907	1525.716	1599.144	1463.858	1590.025	1415.745	1303.504	2310.843	1710.146	1608.424	1358.148	1198.911	1452.854	1556.427
725	1058.928	1365.872	1134.668	962.783	1416.816	1531.433	1601.308	1466.411	1593.263	1416.642	1301.842	2304.208	1709.766	1608.463	1349.214	1197.525	1450.226	1560.255
726	1055.366	1364.289	1133.682	962.841	1416.722	1527.038	1601.372	1464.622	1593.592	1417.861	1301.728	2303.569	1704.688	1610.88	1354.841	1205.596	1452.083	1560.531
727	1055.72	1360.295	1133.086	960.933	1416.838	1531.41	1599.647	1463.32	1589.789	1417.406	1303.172	2309.006	1710.023	1608.488	1355.62	1203.376	1449.812	1556.714
728	1057.879	1361.96	1129.413	960.107	1415.53	1525.529	1602.083	1463.692	1586.984	1417.389	1304.709	2306.412	1709.511	1607.137	1356.878	1205.22	1449.03	1558.526
729	1061.149	1361.239	1135.803	962.114	1413.326	1527.575	1603.484	1467.216	1594.356	1416.185	1302.734	2308.508	1709.984	1608.005	1358.201	1202.571	1452.039	1555.255
730	1059.067	1366.072	1137.406	958.339	1418.624	1532.919	1612.474	1467.858	1590.049	1418.816	1303.806	2307.414	1712.789	1606.382	1353.438	1202.429	1449.961	1555.271
731	1057.597	1363.801	1135.148	959.459	1416.376	1528.547	1612.247	1464.715	1591.995	1416.758	1300.19	2307.451	1714.761	1609.657	1358.956	1201.486	1452.057	1554.536
732	1054.356	1360.975	1132.608	960.751	1418.073	1531.792	1612.128	1470.968	1595.647	1417.184	1303.136	2304.104	1710.74	1609.153	1358.581	1198.397	1450.833	1559.604
733	1054.903	1362.615	1134.821	961.234	1419.429	1528.476	1612.42	1463.325	1587.962	1414.234	1301.607	2301.192	1710.352	1608.84	1355.917	1204.617	1445.405	1555.911
734	1053.285	1361.606	1132.673	958.938	1413.669	1525.489	1602.109	1457.859	1590.696	1417.191	1301.346	2303.892	1704.965	1607.653	1354.997	1199.362	1445.524	1553.646
735	1055.141	1360.636	1130.422	959.951	1417.356	1527.063	1604.833	1463.195	1588.225	1414.193	1300.704	2301.567	1705.494	1609.958	1356.331	1201.025	1447.83	1551.62
736	1052.406	1355.718	1131.251	960.107	1412.497	1527.471	1604.667	1464.99	1590.625	1413.465	1302.853	2305.859	1704.913	1607.655	1359.393	1203.688	1443.961	1555.24
737	1053.062	1359.163	1130.944	956.921	1417.896	1525.828	1613.035	1457.808	1591.644	1413.144	1300.983	2304.516	1709.258	1609.863	1357.336	1206.248	1436.717	1556.406
738	1054.646	1359.635	1131.415	959.461	1416.497	1521.99	1611.596	1460.29	1588.723	1414.012	1302.398	2295.72	1706.359	1607.618	1358.987	1198.869	1439.068	1551.141
739	1056.376	1354.259	1128.684	958.423	1420.174	1529.458	1613.045	1461.357	1589.025	1414.241	1299.482	2299.484	1712.761	1609.613	1354.99	1199.713	1443.113	1556.359
740	1055.903	1361.184	1130.905	961.318	1416.487	1530.02	1606.196	1463.738	1589.767	1414.729	1301.268	2307.774	1713.822	1608.317	1352.458	1199.248	1443.571	1549.547
741	1054.052	1359.595	1132.227	960.903	1413.177	1526.851	1607.314	1463.668	1589.844	1419.218	1298.538	2306.58	1707.78	1608.176	1356.232	1198.465	1442.64	1551.562
742	1054.228	1362.043	1129.599	961.888	1414.995	1524.539	1599.817	1463.482	1591.863	1415.157	1301.193	2304.776	1708.64	1610.882	1356.201	1196.422	1446.14	1552.292
743	1053.73	1360.394	1136.137	960.59	1416.561	1529.208	1591.862	1461.608	1592.082	1416.849	1300.831	2306.475	1708.43	1610.632	1355.839	1195.014	1445.705	1553.766
744	1053.725	1360.839	1130.225	959.105	1418.599	1528.246	1602.788	1463.149	1591.995	1416.481	1300.958	2302.441	1712.133	1607.222	1355.763	1202.273	1447.81	1552.495
745	1056.114	1364.172	1130.394	958.189	1413.692	1530.549	1601.981	1465.155	1589.088	1417.955	1304.01	2305.639	1712.291	1612.218	1355.38	1197.858	1443.467	1552.349
746	1055.728	1358.054	1132.392	957.251	1415.298	1529.537	1600.545	1465.346	1590.367	1415.556	1301.124	2304.139	1710.792	1607.741	1360.711	1198.131	1440.542	1554.448
747	1053.849	1355.738	1131.562	954.891	1420.293	1520.448	1602.394	1459.847	1592.351	1416.414	1302.56	2302.214	1705.269	1610.229	1352.43	1198.592	1439.452	1562.833
748	1054.488	1359.638	1129.269	956.564	1417.207	1523.732	1604.09	1461.32	1588.953	1411.155	1301.984	2302.4	1706.21	1613.78	1353.549	1202.557	1448.89	1554.104
749	1055.507	1359.099	1130.473	954.204	1415.26	1530.84	1602.635	1462.691	1586.403	1415.792	1301.585	2299.555	1707.986	1609.947	1354.542	1204.245	1448.164	1550.365
750	1055.913	1363.208	1133.002	954.017	1418.939	1523.711	1605.699	1462.411	1588.156	1412.882	1299.518	2301.237	1708.693	1606.803	1359.148	1205.514	1450.14	1554.964
751	1056.77	1360.835	1133.61	954.779	1413.995	1528.732	1599.058	1460.828	1593.463	1412.579	1302.378	2296.451	1711.789	1610.62	1352.31	1199.535	1442.071	1549.359
752	1054.25	1356.62	1135.295	954.732	1415.015	1526.727	1595.035	1462.388	1592.395	1416.225	1302.593	2297.994	1708.094	1607.146	1355.398	1196.142	1446.839	1553.667
753	1053.55	1358.02	1129.524	955.064	1412.687	1522.813	1606.096	1457.262	1590.674	1412.146	1301.025	2300.678	1705.487	1610.535	1354.836	1191.213	1447.664	1556.51
754	1051.639	1360.081	1131.573	955.384	1415.53	1528.154	1606.865	1464.16	1591.247	1413.415	1299.487	2295.427	1709.87	1609	1351.492	1197.28	1444.28	1555.641
755	1056.307	1361.34	1135.111	952.369	1416.194	1530.871	1603.173	1459.773	1587.414	1417.644	1300.439	2298.335	1712.419	1606.007	1352.714	1199.798	1449.935	1560.057
756	1054.297	1360.855	1132.659	954.3	1416.535	1525.397	1599.974	1462.097	1587.038	1412.688	1300.074	2297.778	1708.955	1606.123	1356.458	1202.454	1446.295	1551.911
757	1055.505	1359.148	1133.195	954.612	1415.149	1524.516	1601.772	1460.664	1592.567	1416.565	1298.786	2301.99	1705.861	1610.417	1356.612	1199.918	1445.443	1559.604
758	1052.696	1361.175	1129.675	955.122	1415.253	1520.722	1599.196	1458.94	1591.093	1413.125	1297.684	2301.045	1704.964	1610.144	1353.844	1196.567	1447.679	1555.849
759	1054.302	1359.938	1130.62	954.273	1411.76	1524.648	1608.199	1459.541	1586.622	1413.435	1301.133	2304.359	1707.69	1606.056	1356.148	1196.667	1443.411	1550.932
760	1053.072	1358.468	1133.647	956.873	1412.901	1524.276	1602.657	1462.583	1588.184	1413.529	1301.339	2302.263	1707.653	1612.144	1357.747	1195.507	1446.887	1558.682
761	1053.614	1358.045	1131.214	953.725	1416.099	1528.144	1596.304	1459.689	1590.707	1415.089	1300.701	2299.484	1705.295	1610.479	1355.544	1204.078	1443.604	1554.427
762	1055.097	1358.217	1132.789	954.253	1419.611	1524.086	1600.042	1459.508	1587.97	1413.369	1299.135	2299.129	1706.787	1610.194	1350.758	1197.695	1441.366	1550.969
763	1055.535	1359.505	1133.77	957.702	1415.505	1524.281	1606.737	1459.209	1581.759	1413.989	1299.094	2303.261	1709.314	1607.724	1355.263	1197.812	1443.432	1549.214
764	1049.844	1358.255	1128.775	955.732	1414.333	1528.575	1605.5	1458.304	1586.249	1414.594	1301.484	2297.733	1709.38	1610.407	1352.227	1198.103	1444.53	1556.724
765	1056.042	1360.553	1134.067	956.062	1413.545	1523.013	1603.888	1463.562	1587.099	1411.742	1298.689	2295.543	1709.525	1611.493	1350.424	1198.965	1438.31	1549.125
766	1051.708	1355.769	1131.162	953.972	1411.301	1525.104	1604.532	1460.417	1583.51	1409.747	1298.776	2295.341	1707.388	1610.824	1352.562	1197.305	1443.342	1545.849
767	1051.307	1355.132	1129.399	952.592	1412.891	1521.423	1596.958	1458.59	1584.334	1412.301	1299.54	2294.104	1708.357	1606.243	1351.773	1195.681	1439.827	1551.526
768	1053.215	1361.063	1130.886	953.339	1414.215	1526.175	1598.462	1460.241	1582.041	1412.733	1299.128	2289.218	1708.352	1605.426	1355.089	1199.032	1447.604	1552.812
769	1054.017	1361.544	1130.239	951.83	1413.664	1527.638	1598.782	1460.944	1582.427	1413.2	1298.846	2295.496	1708.744	1607.692	1355.862	1197.943	1451.667	1549.354
770	1055.609	1358.74	1132.313	953.172	1414.717	1529.514	1602.804	1461.353	1583.093	1412.977	1299.244	2293.667	1710.657	1610.713	1351.94	1199.61	1445.396	1558.203
771	1052.579	1356.895	1130.587	954.021	1415.599	1524.382	1601.465	1460.151	1583.397	1415.114	1297.682	2296.657	1709.22	1615.593	1356.237	1193.993	1446.946	1549.38
772	1051.851	1359.828	1129.961	952.8	1415.129	1526.413	1600.756	1460.056	1585.436	1410.863	1297.291	2295.365	1710.256	1608.558	1352.93	1198.858	1444.625	1552.875
773	1052.453	1362.656	1128.891	953.914	1419.316	1522.306	1597.417	1459.004	1586.51	1411.1	1295.185	2282.525	1709.213	1607.144	1352.109	1200.149	1438.771	1549.724
774	1049.507	1360.204	1130.195	954.985	1421.939	1525.218	1593.407	1458.823	1586.238	1411.114	1297.231	2290.539	1713.336	1610.266	1357.323	1200.443	1446.649	1558.552
775	1053.282	1359.785	1131.158	953.361	1421.646	1528.41	1594.263	1462.93	1581.603	1408.349	1300.625	2285.272	1706.516	1612.227	1352.719	1195.259	1443.726	1550.37
776	1050.881	1357.667	1131.845	953.363	1420.288	1523.428	1592.401	1461.852	1587.205	1408.219	1297.069	2288.259	1708.026	1611.468	1355.503	1196.262	1446.238	1549.281
777	1050.161	1363.676	1135.564	951.32	1420.874	1524.61	1589.567	1461.369	1585.616	1412.141	1299.837	2287.329	1709.823	1607.651	1354.617	1198.206	1442.098	1553.182
778	1051.678	1358.573	1129.617	953.637	1417.98	1524.521	1590.016	1460.337	1583.195	1410.093	1301.255	2286.392	1709.352	1607.032	1353.318	1195.83	1439.771	1554.911
779	1056.255	1358.042	1131.225	953.648	1418.798	1527.289	1597.41	1456.589	1582.638	1409.168	1297.768	2283.963	1706.147	1609.495	1355.448	1198.897	1441.935	1555.214
780	1051.188	1356.174	1131.513	958.052	1417.74	1525.083	1592.115	1460.322	1585.69	1408.768	1298.979	2287.48	1702.912	1610.292	1355.591	1198.926	1445.402	1550.667
781	1050.146	1352.492	1131.353	952.002	1419.879	1525.638	1591.76	1459.172	1584.729	1411.216	1296.831	2287.376	1708.033	1609.558	1353.461	1199.092	1439.17	1552.26
782	1051.26	1359.08	1131.392	952.182	1415.646	1524.896	1590.849	1457.938	1586.112	1409.879	1296.579	2283.671	1708.27	1604.819	1352.555	1193.496	1450.845	1552.667
783	1051.257	1354.566	1131.958	957.968	1417.457	1523.572	1598.455	1456.977	1579.351	1409.857	1297.264	2283.159	1707.399	1609.118	1350.688	1193.465	1445.321	1552.854
784	1050.411	1354.02	1131.086	952.521	1415.247	1523.375	1595.013	1455.888	1580.411	1411.934	1295.221	2276.241	1712.073	1610.611	1351.01	1199.794	1443.262	1552.589
785	1055.374	1351.447	1132.742	951.644	1415.763	1521.997	1595.522	1457.443	1581.874	1411.257	1295.686	2282.633	1708.364	1613.59	1355.815	1202.833	1441.583	1556.88
786	1051.51	1351.096	1128.863	948.296	1413.889	1523.949	1598.721	1460.726	1583.101	1409.995	1297.51	2285.841	1701.99	1611.241	1352.24	1195.216	1443.607	1555.74
787	1053.686	1353.128	1131.07	953.275	1412.987	1527.42	1602.455	1454.441	1581.605	1409.479	1296.631	2280.157	1708.258	1612.125	1358.06	1194.706	1440.321	1548.068
788	1050.213	1350.063	1131.306	951.549	1418.068	1521.37	1604.721	1460.415	1580.614	1411.677	1297.409	2285.482	1705.302	1606.245	1354.156	1192.692	1445.417	1547.943
789	1051.926	1347.284	1129.664	951.931	1418.134	1524.428	1592.506	1456.374	1583.767	1408.232	1295.056	2285.971	1706.516	1612.259	1349.393	1195.589	1445.19	1550.406
790	1053.911	1348.843	1128.875	950.73	1419.129	1524.716	1597.372	1455.576	1580.912	1410.809	1296.469	2280.618	1708.329	1610.558	1355.464	1196.298	1441.22	1550.667
791	1052.55	1348.378	1131.032	949.918	1409.922	1524.134	1598.314	1458.239	1579.499	1412.225	1294.266	2282.678	1705.818	1611.208	1355.292	1195.539	1446.982	1550.453
792	1054.322	1350.494	1131.016	951.24	1413.934	1527.995	1599.205	1458.072	1577.077	1411.879	1294.896	2278.624	1705.035	1607.819	1354.122	1197.163	1445.562	1549.115
793	1052.101	1352.302	1126.965	950.161	1419.699	1522.448	1591.619	1458.132	1577.016	1409.745	1294.791	2282.68	1704.646	1613.125	1352.286	1199.071	1440.923	1548.182
794	1048.121	1348.588	1125.872	953.674	1417.722	1521.344	1587.314	1454.87	1580.748	1412.683	1293.125	2285.345	1704.049	1611.799	1350.193	1192.408	1443.232	1558.391
795	1048.064	1348.75	1133.917	949.839	1414.22	1516.904	1592.869	1456.866	1581.238	1408.724	1293.716	2284.563	1706.215	1610.653	1346.995	1194.979	1435.762	1548.281
796	1049.3	1343.797	1122.896	946.852	1411.912	1519.641	1586.234	1451.75	1578.214	1406.988	1290.547	2285.384	1702.276	1608.752	1350.557	1188.716	1434.646	1550.974
797	1046.384	1344.004	1123.336	948.234	1412.404	1515.063	1584.327	1446.986	1571.918	1404.868	1289.049	2285.002	1700.837	1604.708	1346.63	1189.688	1433.705	1547.115
798	1043.198	1336.989	1122.606	945.052	1406.343	1513.524	1579.077	1449.213	1573.186	1401.118	1288.45	2283.384	1696.638	1607.806	1341.638	1185.947	1431.071	1546.177
799	1039.72	1338.949	1118.223	942.785	1407.472	1513.704	1581.904	1446.234	1572.044	1400.973	1283.806	2278.782	1697.435	1603.474	1345.948	1186.709	1428.057	1541.182
800	1038.683	1333.526	1113.304	939.556	1406.614	1510.334	1576.683	1441.988	1569.425	1394.599	1284.139	2277.002	1695.052	1599.262	1338.198	1184.706	1423.44	1533.115
801	1036.035	1332.165	1117.506	938.479	1405.624	1512.278	1576.606	1441.823	1569.551	1392.319	1280.798	2279.333	1694.068	1595.641	1341.424	1175.723	1424.815	1539.885
802	1032.535	1332.396	1111.151	939.393	1400.52	1510.337	1575.362	1439.381	1563.581	1393.731	1280.022	2275.12	1688.763	1596.613	1335.763	1179.713	1421.75	1536.25
803	1037.752	1330.432	1114.666	939.298	1401.293	1508.873	1570.407	1441.629	1564.89	1396.679	1278.929	2280.267	1694.53	1596.887	1339.328	1176.305	1425.619	1539.005
804	1035.767	1333.434	1116.712	939.807	1401.616	1506.673	1577.542	1443.309	1570.923	1395.251	1279.193	2282.755	1692.071	1599.984	1338.958	1180.262	1427.878	1536.141
805	1042.22	1339.848	1124.726	947.983	1405.773	1524.534	1582.356	1449.638	1574.057	1406.016	1290.487	2288.712	1700.159	1606.887	1346.062	1193	1433.512	1548.948
806	1047.51	1347.392	1125.756	947.938	1412.77	1519.324	1584.324	1453.965	1579.238	1412.556	1291.662	2287.625	1703.702	1611.47	1350.841	1194.365	1435.664	1550.552
807	1049.644	1345.638	1127.406	950.727	1412.379	1524.676	1584.5	1454.678	1580.268	1412.408	1293.529	2292.198	1702.229	1614.37	1350.742	1198.489	1438.11	1547.229
808	1046.896	1344.15	1125.371	948.895	1414.717	1519.706	1585.019	1455.054	1580.159	1409.332	1293.025	2295.116	1701.761	1612.352	1351.836	1193.167	1438.652	1545.656
809	1048.723	1342.356	1126.745	950.097	1415.04	1521.453	1591.087	1454.937	1581.603	1412.56	1291.251	2289.741	1704.107	1614.963	1351.172	1198.184	1436.048	1545.255
810	1048.168	1346.315	1124.615	951.388	1410.985	1523.256	1589.827	1457.921	1580.877	1412.23	1294.816	2289.627	1702.983	1616.389	1352.055	1192.114	1435.824	1548.083
811	1044.988	1342.409	1128.422	949.65	1411.369	1523.215	1585.176	1451.81	1582.992	1408.995	1293.039	2285.306	1699.61	1613.125	1349.096	1195.379	1437.137	1548.125
812	1044.334	1343.787	1126.974	948.361	1412.912	1522.575	1582.888	1454.77	1584.255	1411.26	1294.161	2292.829	1704.943	1611.227	1348.961	1194.993	1436.717	1547.703
813	1048.413	1342.98	1127.835	948.972	1408.412	1522.661	1577.942	1453.775	1581.419	1410.212	1294.412	2294.712	1701.78	1614.208	1351.312	1187.621	1435.274	1550.344
814	1046.312	1343.781	1126.903	949.326	1412.657	1521.423	1587.247	1454.924	1583.622	1414.025	1291.612	2295.5	1704.983	1616.111	1348.727	1193.103	1437.955	1550.016
815	1045.955	1344.707	1125.84	949.751	1409.49	1525.441	1582.391	1457.471	1577.164	1410.365	1292.509	2292.288	1704.343	1614.317	1354.917	1196.131	1438.89	1546.167
816	1049.624	1345.175	1124.387	949.354	1407.505	1523.018	1579.715	1454.016	1580.392	1409.177	1291.979	2298.071	1705.724	1613.368	1349.646	1195.869	1434.875	1540.234
817	1047.144	1343.745	1123.756	948.82	1411.24	1519.856	1585.449	1453.722	1582.556	1406.137	1292.206	2292.706	1705.51	1611.359	1349.839	1190.692	1431.812	1548.745
818	1048.824	1342.55	1124.483	950.318	1413.922	1517.542	1586.946	1452.13	1577.904	1407.36	1290.98	2287.312	1705.666	1611.06	1350.417	1193.489	1434.97	1547.208
819	1044.983	1340.083	1127.729	948.513	1412.707	1520.962	1581.426	1453.422	1578.51	1406.995	1291.625	2290.067	1701.47	1616.099	1349.299	1195.057	1437.146	1546.672
820	1048.943	1342.758	1130.063	948.294	1408.856	1525.063	1588.558	1457.239	1583.627	1413.442	1292.776	2293.718	1707.582	1612.377	1351.721	1188.752	1440.068	1547.026
821	1046.366	1345.533	1126.789	948.376	1410.311	1521.934	1589.141	1456.049	1581.641	1408.004	1292.34	2301.422	1703.53	1612.968	1349.237	1193.567	1440.878	1551.042
822	1047.319	1344.436	1126.079	949.142	1408.394	1522.899	1586.535	1456.977	1582.134	1410.706	1294.413	2295.745	1705.648	1616.623	1350.815	1191.379	1440.027	1544.062
823	1047.097	1339.893	1124.411	947.76	1412.301	1521.433	1578.622	1452.615	1583.94	1410.519	1292.422	2296.535	1705.068	1615.947	1350.385	1197.181	1436.991	1548.953
824	1049.428	1341.846	1126.522	948.112	1408.245	1524.18	1584.692	1452.701	1580.332	1407.729	1290.043	2293.467	1702.541	1616.326	1348.674	1194.819	1434.25	1543.755
825	1046.423	1340.841	1123.536	948.122	1413.258	1521.397	1587.612	1453.666	1579.756	1408.415	1291.547	2298.318	1707.601	1615.363	1348.034	1198.163	1444.14	1546.094
826	1047.73	1343.463	1127.492	947.017	1411.313	1519.296	1587.753	1457.072	1582.093	1412.816	1293.384	2293.39	1707.979	1617.479	1349.961	1193.245	1436.881	1550.427
827	1048.931	1341.239	1126.582	945.738	1410.634	1522.567	1584.192	1454.445	1580.792	1408.112	1289.497	2294.492	1706.343	1617.801	1353.148	1191.032	1436.949	1551.656
828	1048.297	1343.025	1126.937	947.607	1407.5	1519.884	1585.516	1454.968	1578.31	1413.18	1294.724	2294.388	1706.504	1612.873	1350.021	1191.837	1439.896	1547.177
829	1050.426	1344.156	1124.538	944.961	1409.75	1522.167	1590.349	1454.235	1583.781	1410.107	1291.298	2294.251	1709.251	1610.771	1346.906	1191.727	1436.539	1550.13
830	1047.203	1339.772	1122.582	946.667	1414.295	1521.451	1605.019	1453.666	1581.389	1407.775	1292.561	2295.88	1705.939	1619.488	1354.633	1191.567	1438.747	1550.411
831	1048.95	1342.888	1125.429	944.97	1411.745	1518.471	1626.779	1455.253	1581.406	1412.895	1293.564	2297.018	1699.617	1615.931	1355.388	1192.557	1441.637	1551.802
832	1044.978	1342.389	1127.362	944.76	1407.947	1518.484	1630.522	1454.608	1575.879	1409.287	1291.903	2293.592	1705.407	1614.206	1351.852	1188.021	1441.824	1544.458
833	1051.686	1345.931	1126.738	948.697	1412.124	1519.377	1617.349	1454.127	1577.167	1409.061	1291.656	2289.823	1701.724	1612.685	1353.633	1188.943	1447.015	1547.531
834	1049.347	1343.971	1123.478	949.843	1410.659	1519.686	1620.33	1452.786	1575.619	1411.749	1290.657	2289.559	1701.839	1614.66	1353.076	1193.06	1446.946	1547.458
835	1047.579	1340.42	1126.923	949.112	1406.651	1518.949	1613.958	1453.759	1583.326	1411.323	1292.798	2293.457	1700.818	1616.192	1348.555	1189.911	1443.792	1550.708
836	1049.062	1338.633	1127.2	949.384	1406.684	1521.511	1613.311	1453.963	1581.153	1410.62	1291.528	2285	1699.414	1612.565	1348.927	1192.383	1442.64	1550.552
837	1048.948	1338.459	1126.151	947.464	1410.798	1518.987	1610.24	1453.149	1580.986	1407.508	1290.562	2288.539	1705.822	1610.66	1348.94	1192.355	1437.065	1548.333
838	1048.215	1342.062	1123.958	950.82	1409.303	1523.16	1609.173	1451.884	1579.236	1406.237	1291.275	2289.843	1702.458	1613.854	1350.193	1190.433	1434.545	1552.396
839	1050.356	1342.559	1124.035	946.584	1411.965	1521.02	1603.106	1454.938	1575.945	1409.62	1290.149	2287.196	1706.199	1616.148	1351.021	1190.035	1441.119	1552.323
840	1047.29	1339.152	1123.45	946.751	1407.033	1525.008	1609.91	1453.063	1577.712	1409.87	1289.235	2287.878	1700.754	1621.306	1350.867	1187.085	1447.783	1549.318
841	1046.866	1338.993	1124.058	946.47	1414.495	1522.175	1606.292	1453.91	1575.268	1409.544	1291.093	2286.339	1702.1	1617.549	1353.13	1191.252	1443.571	1543.516
842	1045.861	1341.374	1124.044	945.077	1410.321	1517	1599.59	1450.144	1576.384	1409.412	1290.61	2281.843	1705.269	1613.796	1344.672	1187.784	1434.714	1553.484
843	1049.327	1339.49	1123.304	945.764	1413.02	1519.516	1593.84	1449.308	1577.814	1408.453	1289.716	2273.943	1702.024	1620.347	1345.586	1195.894	1436.649	1539.531
844	1045.78	1338.465	1120.469	945.461	1415.349	1517.696	1595.548	1450.808	1575.805	1405.175	1289.8	2279.457	1698.393	1614.412	1349.385	1187.007	1433.729	1544.568
845	1041.2	1331.32	1116.807	942.515	1405.22	1513.904	1600.196	1449.163	1571.055	1400.626	1285.139	2276.682	1696.447	1612.181	1346.323	1185.379	1439.101	1539.271
846	1042.978	1334.835	1117.026	942.526	1398.798	1513.008	1590.538	1446.504	1572.156	1401.544	1285.117	2273.708	1697.945	1610.141	1343.076	1184.663	1437.256	1541.125
847	1038.347	1331.358	1115.903	940.099	1403.27	1505.489	1585.609	1440.455	1566.726	1399.275	1279.866	2269.637	1692.355	1603.384	1342.036	1181.911	1437.321	1532.229
848	1037.453	1327.069	1112.944	935.903	1396.101	1505.076	1587.647	1442.9	1569.564	1394.622	1277.664	2269.239	1695.822	1605.998	1339.266	1183.067	1436.524	1537.047
849	1036.188	1329.174	1112.227	937.275	1395.53	1506.261	1584.083	1443.659	1565.827	1395.433	1278.03	2266.027	1692.156	1609.706	1337.716	1179.28	1432.634	1535.151
850	1038.235	1325.636	1112.102	940.873	1401.727	1507.668	1581.747	1441.402	1570.381	1397.155	1278.635	2266.382	1696.901	1610.065	1338.529	1178.628	1428.58	1531.281
851	1037.762	1329.499	1115.722	936.918	1401.518	1510.742	1585.952	1444.049	1566.616	1394.699	1279.602	2264.272	1695.198	1607.354	1333.625	1179.582	1426.839	1540.844
852	1040.277	1328.222	1113.942	941.725	1404.508	1511.562	1589.285	1447.94	1570.912	1402.321	1281.047	2266.839	1694.745	1612.778	1339.352	1184.096	1431.851	1545.568
853	1041.715	1334.152	1116.629	946.354	1406.013	1514.641	1586.33	1450.021	1571.153	1404.888	1285.076	2269.28	1697.17	1611.023	1345.346	1187.968	1435.729	1542.406
854	1041.525	1332.519	1119.712	941.339	1403.475	1519.476	1587.526	1452.351	1573.674	1404.009	1283.883	2269.188	1700.128	1613.912	1342.875	1185.762	1437.964	1535.021
855	1045.908	1335.058	1119.886	941.298	1408.116	1519.349	1591.984	1452.824	1577.904	1406.264	1285.669	2265.68	1703.343	1615.921	1346.786	1186.443	1436.438	1538.214
856	1041.243	1334.472	1120.647	942.013	1407.159	1513.711	1584.862	1449.568	1573.696	1402.957	1285.894	2262.074	1699.454	1612.062	1342.445	1185.638	1437.339	1542.062
857	1043.406	1335.53	1118.074	946.427	1403.164	1515.704	1587.253	1446.381	1570.022	1404.478	1285.185	2260.12	1700.229	1610.843	1346.174	1186.323	1438.625	1532.792
858	1040.881	1330.622	1120.684	942.487	1405.919	1512.499	1587.567	1442.561	1571.096	1402.79	1283.688	2258.224	1697.208	1611.905	1341.214	1185.727	1435.533	1532.547
859	1042.698	1336.868	1122.55	940.279	1406.912	1510.4	1587.058	1448.779	1574.745	1404.084	1283.89	2259.339	1695.071	1611.88	1341.43	1188.216	1436.881	1540.906
860	1045.104	1334.62	1120.329	943.496	1404.886	1513.294	1589.224	1447.956	1569.951	1402.506	1284.073	2255.267	1696.724	1607.849	1342.013	1189.947	1436.982	1543.578
861	1042.77	1335.998	1121.689	943.541	1406.96	1515.643	1584.795	1449.649	1572.603	1403.603	1287.568	2262.551	1697.459	1610.396	1343.479	1190.823	1433.253	1541.438
862	1043.225	1338.291	1122.362	942.758	1409.49	1512.808	1589.24	1449.928	1576.09	1407.479	1286.475	2254.659	1699.671	1610.884	1347.062	1186.879	1435.286	1537.12
863	1045.302	1333.515	1122.209	943.283	1411.076	1517.61	1585.942	1451.543	1574.674	1406.043	1287.627	2260.843	1703.542	1615.039	1343.622	1190.582	1437.637	1539.948
864	1045.252	1331.297	1121.624	945.157	1408.932	1518.233	1586.753	1448.958	1574.8	1404.804	1285.116	2258.061	1696.615	1612.586	1344.982	1193.589	1437.923	1539.432
865	1042.012	1329.188	1119.596	940.923	1404.626	1514.076	1581.978	1448.557	1569.655	1401.066	1285.911	2261.965	1692.912	1611.919	1342.492	1185.957	1433.649	1542.75
866	1039.735	1330.978	1117.921	941.725	1400.77	1509.716	1578.487	1447.859	1567.082	1398.782	1281.49	2256.749	1696.692	1608.03	1341.724	1182.876	1434.744	1541.099
867	1040.921	1336.282	1118.239	940.35	1402.901	1512.438	1584.359	1448.933	1566.614	1396.56	1281.927	2258.939	1695.286	1608.998	1341.961	1184.681	1437.449	1540.052
868	1040.074	1336.835	1119.455	940.837	1405.659	1515.461	1582.494	1448.262	1572.258	1404.615	1283.702	2260.949	1694.92	1616.727	1346.081	1186.252	1438.182	1540.943
869	1043.688	1332.767	1120.422	941.775	1402.712	1510.273	1578.029	1450.033	1570.83	1402.927	1283.132	2263.177	1699.737	1613.866	1346.411	1182.759	1439.824	1539.094
870	1045.52	1338.11	1117.708	942.163	1407.136	1514.577	1583.532	1450.721	1567.452	1404.13	1282.808	2257.994	1696	1611.426	1342.117	1187.457	1436.122	1547.198
871	1047.572	1336.537	1121.032	941.197	1405.205	1511.116	1580.519	1450.121	1569.115	1402.499	1284.75	2260.912	1699.026	1612.884	1343.091	1185.213	1434.345	1538.245
872	1046.339	1332.651	1122.302	940.74	1406.126	1513.501	1576.465	1447.685	1576.129	1400.854	1283.817	2255.367	1697.818	1613.338	1342.581	1179.018	1434.521	1537.448
873	1043.639	1330.725	1119.387	941.401	1406.826	1519.142	1584.712	1452.137	1570.841	1404.683	1284.913	2261.89	1694.693	1616.519	1346.344	1183.23	1436.429	1539.5
874	1042.178	1330.689	1118.007	944.519	1406.684	1512.815	1579.189	1449.127	1568.877	1404.28	1284.676	2256.069	1696.849	1617.88	1346.893	1183.082	1437.631	1545.547
875	1040.51	1330.391	1120.476	939.837	1402.056	1514.879	1576.638	1448.888	1567.614	1399.797	1282.371	2259.02	1693.6	1615.926	1342.786	1183.844	1434.845	1540.432
876	1043.369	1336.81	1119.376	942.221	1403.856	1515.4	1575.772	1449.775	1571.499	1401.622	1283.074	2257.963	1697.458	1613.062	1340.833	1184.067	1434.455	1536.823
877	1045.73	1332.995	1117.905	941.264	1409.611	1513	1574.853	1449.357	1568.225	1399.909	1280.529	2257.565	1697.144	1611.044	1344.253	1184.33	1436.616	1536.156
878	1048.703	1334.007	1120.258	941.736	1408.866	1516.947	1571.545	1453.668	1574.036	1401.79	1287.05	2261.106	1699.308	1614.019	1345.841	1186.908	1436.634	1544.271
879	1045.421	1332.085	1121.94	944.371	1410.939	1517.59	1578.776	1450.94	1569.414	1405.708	1287.622	2261.447	1703.111	1620.354	1346.701	1189.071	1439.098	1541.995
880	1045.193	1328.17	1121.086	940.12	1405.134	1516.924	1578.869	1450.615	1569.589	1405.644	1285.142	2260.72	1698.074	1615.671	1348.182	1184.241	1436.054	1540.641
881	1045.646	1336.322	1118.68	941.678	1409.768	1518.324	1572.696	1453.427	1571.644	1405.512	1284.97	2256.151	1698.96	1617.06	1344.229	1187.386	1435.86	1538.021
882	1044.621	1329.295	1123.135	943.502	1407.982	1517.661	1575.721	1450.39	1567.329	1401.378	1285.435	2254.38	1696.988	1611.514	1348.141	1186.862	1436.054	1544.906
883	1046.839	1333.338	1116.789	939.991	1402.846	1511.078	1575.375	1452.77	1570.378	1404.387	1285.035	2252.857	1700.035	1616.343	1344.951	1183.312	1435.577	1544.318
884	1042.421	1327.137	1118.135	941.245	1400.705	1516.838	1575.442	1450.965	1572.268	1403.809	1282.713	2256.659	1697.995	1619.954	1348.221	1186.089	1438.003	1542.302
885	1044.542	1332.79	1121.438	943.35	1409.25	1516.835	1574.202	1446.656	1571.559	1403.036	1284.866	2252.471	1693.778	1612.891	1344.521	1185.557	1435.685	1539.932
886	1041.856	1334.215	1124.227	942.049	1406.109	1514.276	1578.968	1453.708	1579.016	1401.517	1283.005	2252.31	1700.113	1612.901	1344.039	1186.649	1432.182	1535.844
887	1044.163	1331.888	1121.146	943.506	1408.401	1517.97	1578	1449.063	1567.499	1401.836	1285.565	2254.982	1700.341	1616.067	1342.966	1183.525	1435.869	1542.594
888	1045.01	1334.582	1119.288	941.148	1406.364	1516.39	1571.769	1450.29	1570.825	1399.299	1282.968	2258.214	1699.293	1619.282	1346.979	1184.933	1428.89	1537.068
889	1045.309	1332.054	1119.624	942.03	1406.048	1512.278	1573.093	1451.308	1573.699	1399.157	1282.108	2255.647	1698.087	1618.799	1347.872	1187.404	1434.86	1537.818
890	1041.757	1330.143	1120.288	941.79	1407.381	1515.157	1574.17	1446.432	1575.781	1405.399	1283.821	2253.469	1694.825	1615.715	1344.69	1187.301	1434.271	1535.578
891	1043.52	1330.561	1119.251	943.361	1407.124	1515.851	1573.269	1451.295	1573.874	1401.938	1282.099	2260.608	1694.312	1618.005	1344.487	1183.624	1436.688	1539.276
892	1043.386	1329.271	1117.501	943.06	1404.068	1514.23	1570.744	1450.177	1573.329	1401.642	1283.497	2261.661	1696.627	1616.794	1343.766	1183.684	1436.449	1541.281
893	1045.723	1333.919	1122.202	940.539	1405.27	1510.959	1573.696	1453.633	1571.112	1400.849	1285.965	2256.508	1699.525	1615.819	1344.151	1182.386	1434.295	1545.781
894	1045.193	1334.899	1124.007	941.163	1402.909	1519.332	1575.946	1452.895	1574.227	1403.481	1284.354	2253.106	1697.348	1615.326	1349.216	1183.624	1434.128	1545.547
895	1042.728	1328.045	1116.522	939.058	1402.053	1514.167	1567.186	1447.464	1569.074	1403.068	1284.751	2256.512	1695.25	1615.398	1344.672	1181.22	1432.741	1541.807
896	1038.092	1325.807	1116.03	936.562	1400.972	1510.605	1568.872	1443.325	1571.518	1398.269	1278.904	2252.612	1691.49	1615.692	1338.607	1181.677	1427.057	1536.63
897	1031.027	1318.863	1108.121	933.148	1389.414	1501.256	1564.279	1435.859	1564.589	1392.595	1271.219	2246.284	1686.804	1602.972	1335.367	1175.546	1417.646	1533.667
898	1026.334	1316.32	1104.378	929.758	1389.285	1498.823	1559.567	1433.708	1556.137	1386.316	1267.71	2248.127	1683.827	1601.833	1327.951	1171.855	1415.682	1524.302
899	1027.512	1316.731	1105.791	930.303	1392.03	1501.198	1562.917	1437.829	1555.553	1386.037	1272.91	2247.384	1684.203	1599.359	1331.872	1168.358	1419.893	1521.818
900	1034.619	1326.08	1112.1	935.258	1395.854	1506.909	1570.635	1446.243	1565.364	1397.378	1276.956	2254.559	1686.34	1613.648	1340.099	1176.33	1424.714	1539.073
901	1040.757	1329.615	1118.589	942.549	1401.028	1511.051	1573.551	1448.763	1571.077	1399.062	1285.554	2257.076	1693.65	1613.764	1339.599	1183.128	1429.399	1540.875
902	1038.396	1332.065	1120.114	940.955	1405.354	1510.068	1568.532	1443.914	1572.14	1404.9	1282.607	2259.837	1698.024	1614.373	1342.802	1184.067	1431.003	1538.562
903	1042.272	1330.047	1121.267	940.906	1400.904	1513.276	1572.647	1452.823	1572.425	1400.378	1280.866	2260.726	1695.997	1619.028	1344.695	1184.486	1433.458	1534.719
904	1039.948	1330.418	1118.733	940.221	1402.705	1514.846	1573.067	1447.852	1567.879	1401.775	1284.547	2261.865	1696.125	1620.139	1344.596	1180.833	1436.161	1544.964
905	1039.777	1327.054	1119.369	939.861	1400.556	1514.549	1573.728	1453.134	1569.515	1402.654	1283.831	2267.206	1698.412	1619.303	1348.029	1187.663	1434.97	1548.495
906	1038.594	1333.957	1120.455	942.545	1402.768	1514.347	1573.221	1454.116	1570.723	1407.237	1284.481	2265.724	1700.078	1622.567	1349.674	1183.135	1439.533	1537.958
907	1039.874	1332.911	1117.002	940.337	1402.27	1517.443	1581.173	1457.432	1563.31	1403.399	1282.291	2267.412	1697.023	1616.56	1341.792	1180.628	1432.914	1536.599
908	1043.998	1332.156	1116.74	941.148	1403.333	1516.643	1569.215	1447.831	1565.674	1403.565	1283.962	2265.982	1696.88	1615.954	1341.789	1182.486	1431.455	1540.547
909	1040.329	1329.976	1120.186	942.27	1401.374	1510.678	1575.74	1450.004	1566.005	1399.075	1283.264	2264.298	1693.77	1619.345	1340.737	1188.181	1428.56	1535.745
910	1042.703	1327.638	1119.408	941.163	1406.136	1510.825	1570.869	1442.794	1565.386	1401.914	1279.519	2268.386	1696.936	1613.657	1340.003	1183.56	1432.616	1543.109
911	1042.173	1328.443	1119.786	945.414	1402.409	1508.071	1571.365	1452.513	1570.83	1401.681	1284.219	2259.772	1696.172	1617.787	1341.266	1180.397	1431.131	1539.865
912	1037.787	1327.125	1119.019	942.062	1405.578	1508.198	1579.958	1450.394	1564.17	1398.513	1282.56	2263.849	1697.919	1615.109	1345.091	1181.447	1434.964	1537.094
913	1040.342	1330.266	1117.357	937.283	1399.614	1514.152	1578.176	1450.564	1564.181	1400.456	1279.424	2262.625	1698.404	1617.296	1341.951	1183.216	1428.821	1540.922
914	1041.287	1330.924	1121.968	943.041	1405.288	1517.068	1578.077	1446.972	1574.049	1401.631	1281.954	2264.853	1696.854	1619.072	1343.771	1185.383	1432.074	1538.807
915	1041.158	1328.114	1118.71	942.861	1402.876	1515.365	1580.487	1450.52	1565.381	1403.037	1284.22	2269.065	1693.782	1616.289	1347.841	1180.787	1431.08	1542.87
916	1039.136	1322.027	1119.78	943.127	1399.47	1511.567	1577.763	1448.707	1565.156	1399.464	1282.629	2271.094	1698.055	1619.174	1345.201	1184.326	1431.074	1539.24
917	1039.433	1329.655	1117.789	941.444	1399.222	1509.17	1576.894	1447.513	1564.397	1399.365	1282.368	2261.929	1693.79	1616.637	1344.099	1180.94	1429.235	1537.719
918	1040.381	1329.606	1119.555	940.933	1403.255	1512.782	1577.91	1448.513	1567.564	1400.057	1281.062	2264.175	1696.281	1612.609	1341.25	1183.67	1431.396	1538.682
919	1038.738	1329.919	1117.62	942.416	1402.674	1512.711	1574.888	1445.067	1569.159	1402.927	1281.145	2265.345	1693.889	1614.829	1345.076	1190.114	1433.905	1539.724
920	1038.849	1328.087	1119.657	938.702	1401.01	1510.565	1571.506	1445.933	1565.973	1399.807	1283.203	2264.771	1696.776	1616.977	1346.992	1182.904	1435.003	1539.953
921	1041.485	1324.91	1117.237	940.421	1398.669	1511.889	1573.548	1449.803	1564.534	1404.954	1280.776	2267.502	1697.938	1619.132	1343.43	1184.514	1427.378	1550.125
922	1038.903	1327.799	1119.181	940.715	1399.79	1513.119	1572.394	1449.156	1559.732	1400.105	1281.83	2271.477	1691.601	1616.167	1343.891	1179.521	1427.985	1542.74
923	1039.302	1326.318	1121.209	937.725	1397.207	1509.732	1578.638	1449.153	1564.981	1400.253	1281.043	2263.949	1694.979	1622.264	1341.964	1179.443	1430.083	1538.057
924	1037.446	1324.427	1120.418	942.403	1399.217	1516.484	1576.413	1447.142	1568.866	1402.114	1283.042	2266.961	1698.159	1622.125	1343.146	1179.922	1428.512	1534.76
925	1040.809	1325.752	1116.383	939.706	1396.98	1512.802	1570.417	1449.473	1565.29	1398.834	1283.428	2266.769	1694.894	1618.956	1337.977	1181.837	1430.226	1538.359
926	1037.819	1327.7	1118.886	939.21	1398.955	1515.762	1571.08	1448.545	1571.307	1403.718	1282.608	2265.951	1699.898	1621.907	1339.651	1181.699	1431.824	1541.714
927	1042.879	1328.74	1119.745	938.813	1395.323	1512.119	1576.317	1449.135	1565.636	1402.547	1283.282	2264.792	1699.156	1618.75	1344.188	1182.241	1430.25	1540.828
928	1040.51	1333.631	1120.399	940.193	1399.997	1513.342	1579.426	1450.371	1568.696	1400.572	1280.87	2263.884	1698.953	1614.104	1342.859	1181.812	1433.003	1542.224
929	1037.537	1329.702	1117.436	940.506	1398.205	1510.656	1581.221	1445.561	1567.981	1399.897	1279.99	2265.484	1697.962	1614.345	1339.901	1181.83	1427.58	1530.193
930	1037.748	1320.286	1116.513	939.912	1400.369	1508.985	1577.865	1448.849	1570.658	1403.873	1279.921	2261.384	1692.17	1617.039	1342.74	1184.709	1425.452	1534.958
931	1037.866	1323.409	1118.55	942.249	1401.601	1511.853	1575.958	1445.926	1567.488	1401.854	1282.362	2261.272	1694.381	1622.194	1339.693	1184.911	1428.908	1533.755
932	1039.067	1327.832	1119.251	939.496	1401.677	1514.861	1577.404	1449.432	1564.112	1402.777	1281.686	2256.647	1694.071	1618.593	1342.339	1183.014	1429.917	1539.635
933	1042.322	1325.141	1119.397	940.361	1399.162	1515.278	1574.962	1455.378	1562.419	1405.005	1280.381	2262.79	1692.993	1620.803	1350.042	1180.532	1427.265	1537.938
934	1037.114	1328.711	1117.624	940.682	1396.172	1511.603	1575.42	1446.322	1566.236	1400.966	1280.724	2260.339	1694.69	1624.028	1343.26	1177.961	1425.958	1543.453
935	1037.626	1329.787	1119.631	941.798	1402.106	1511.881	1574.817	1450.13	1568.005	1403.66	1280.687	2260.082	1695.08	1623.597	1343.177	1179.855	1426.685	1538.24
936	1037.653	1330.456	1120.821	939.747	1403.626	1514.051	1578.33	1443.223	1566.085	1398.729	1279.284	2257.182	1694.849	1616.769	1341.229	1183.702	1421.753	1532.458
937	1036.287	1330.524	1116.594	938.23	1399.21	1508.734	1578.542	1442.51	1564.268	1397.619	1281.401	2259.043	1693.948	1623.456	1340.573	1181.848	1425.881	1536.25
938	1038.168	1327.459	1118.45	940.466	1401.621	1512.327	1574.391	1446.557	1564.107	1399.141	1281.966	2263.316	1696.681	1616.653	1339.443	1183.621	1427.003	1534.333
939	1033.507	1327.575	1115.48	940.558	1400.278	1508.838	1574.006	1448.805	1567.679	1400.581	1281.466	2256.878	1692.737	1621.822	1339.971	1180.28	1425.455	1541.953
940	1039.663	1327.018	1117.364	939.586	1402.881	1509.729	1571.712	1447.033	1563.871	1400.704	1280.755	2258.745	1697.25	1625.25	1340.581	1179.312	1426.226	1543.859
941	1038.423	1329.653	1118.45	939.68	1399.798	1511.514	1570.494	1447.982	1563.885	1398.488	1281.42	2258.378	1694.891	1618.218	1344.049	1183.043	1425.521	1536.766
942	1041.252	1328.459	1118.445	937.878	1398.808	1512.954	1568.558	1450.128	1564.181	1400.242	1278.677	2259.88	1695.99	1619.097	1339.661	1180.422	1427.068	1530.234
943	1040.839	1325.118	1118.893	936.23	1401.427	1511.866	1574.183	1446.229	1564.17	1399.768	1281.193	2253.208	1696.485	1620.352	1344.253	1181.355	1426.69	1535.672
944	1036.151	1326.327	1115.84	938.878	1401.894	1506.78	1572.401	1446.459	1562.06	1400.289	1277.622	2255.939	1693.142	1622.724	1340.083	1177.968	1419.848	1531.365
945	1039.554	1326.542	1115.376	943.365	1396.076	1507.121	1573.865	1447.306	1561.671	1401.383	1278.162	2253.804	1694.428	1616.868	1335.065	1183.117	1424.176	1535.12
946	1041.158	1326.711	1122.267	940.453	1401.98	1513.299	1574.981	1451.687	1562.356	1399.146	1280.388	2252.982	1697.534	1619.981	1339.258	1175.56	1428.461	1537.865
947	1037.606	1322.378	1118.139	938.543	1395.879	1512.511	1569.042	1449.227	1568.386	1396.244	1282.19	2255.28	1692.581	1619.051	1342.831	1180.972	1428.149	1538.453
948	1037.025	1321.758	1116.531	935.189	1398.629	1510.273	1569.631	1446.52	1564.471	1400.823	1280.192	2255.661	1693.456	1621.734	1343.732	1174.067	1431.821	1536.542
949	1037.46	1322.505	1115.258	941.464	1401.732	1506.091	1571.026	1444.747	1566.745	1397.109	1279.838	2255.706	1692.735	1619.132	1339.695	1179.351	1425.586	1538.625
950	1035.624	1328.016	1116.782	941.736	1396.22	1512.544	1564.654	1446.773	1565.299	1402.237	1277.065	2251.271	1694.499	1619.259	1343.458	1179.56	1425.634	1534.375
951	1035.851	1323.976	1116.1	936.043	1396.912	1511.37	1562.189	1447.78	1562.847	1396.569	1279.815	2257.088	1694.627	1623.266	1339.362	1175.057	1425.875	1542.688
952	1034.743	1323	1122.485	935.846	1397.722	1508.028	1562.362	1447.402	1569.345	1401.326	1281.385	2256.414	1693.586	1619.151	1337.576	1177.028	1429.08	1532.401
953	1036.396	1322.881	1119.16	939.129	1402.472	1505.233	1564.442	1443.649	1565.934	1400.97	1280.545	2252.259	1694.695	1622.866	1342.193	1184.089	1426.536	1534.302
954	1035.673	1323.989	1120.58	939.165	1399.624	1507.61	1566.737	1442.814	1566.11	1399.485	1275.638	2252.792	1694.215	1622.447	1334.354	1180.862	1425.262	1534.677
955	1034.8	1320.09	1114.524	938.09	1401.255	1509.711	1562.131	1443.696	1565.241	1400.225	1279.854	2255.408	1695.175	1615.812	1338.505	1176.674	1421.89	1534.052
956	1035.302	1326.642	1115.708	938.335	1398.432	1511.623	1563.413	1447.629	1567.277	1399.608	1280.216	2252.91	1691.513	1620.197	1340.026	1178.248	1426.539	1534.104
957	1036.21	1320.561	1117.056	936.339	1398.162	1507.471	1559.157	1446.524	1566.704	1396.585	1276.219	2261.708	1695.874	1621.438	1339.503	1178.344	1423.67	1535.089
958	1038.923	1323.224	1118.399	932.914	1397.962	1512.544	1561.897	1443.919	1564.564	1396.918	1280.549	2257.869	1693.477	1626.081	1336.56	1181.255	1423.768	1530.698
959	1037.351	1321.79	1114.682	934.028	1398.311	1512.243	1564.923	1446.199	1569.414	1399.902	1278.621	2254.255	1694.007	1619.366	1337.979	1181.348	1417.804	1535.63
960	1034.535	1322.524	1115.227	936.951	1402.167	1511.048	1562.686	1447.42	1572.748	1400.208	1280.073	2254.108	1691.04	1618.266	1341.169	1182.996	1423.14	1535.823
961	1038.391	1323.268	1118.926	934.131	1401.311	1513.603	1565.282	1446.107	1563.564	1399.068	1278.259	2255.625	1693.548	1615.435	1336.987	1177.784	1423.845	1532.078
962	1036.149	1320.828	1117.464	934.695	1398.038	1509.405	1563.894	1446.271	1565.77	1396.503	1276.914	2262.008	1693.598	1622.248	1340.06	1176.801	1425.759	1532.281
963	1034.29	1315.172	1116.353	933.474	1396.659	1508.423	1562.657	1442.216	1561.956	1398.2	1279.043	2256.484	1688.508	1618.035	1340.367	1184.372	1422.568	1537.188
964	1036.381	1317.474	1115.974	933.109	1396.25	1507.03	1561.622	1444.355	1568.414	1399.898	1279.716	2255.92	1691.003	1621.625	1339.388	1176.348	1423.765	1536.938
965	1037.644	1323.228	1118.179	936.592	1397.419	1505.251	1565.849	1444.526	1561.781	1397.373	1274.464	2251.233	1692.243	1619.708	1338.169	1177.344	1423.143	1532.74
966	1035.059	1321.376	1115.039	933.502	1396.205	1509.641	1561.256	1448.522	1564.085	1397.554	1274.025	2249.782	1693.681	1626.218	1341.049	1175.383	1422.78	1536.901
967	1033.134	1318.118	1114.875	933.172	1399.626	1509.076	1558.189	1446.457	1566.419	1398.342	1276.681	2252.602	1693.014	1622.162	1340.242	1180.553	1422.333	1536.323
968	1031.144	1320.3	1117.988	933.519	1396.866	1506.261	1562.654	1445.395	1560.34	1398.098	1278.769	2252.261	1695.359	1623.289	1345.555	1185.06	1427.47	1536.932
969	1032.376	1322.347	1114.905	934.376	1397.932	1502.952	1562.926	1446.422	1564.553	1395.232	1275.729	2251.704	1690.927	1623.426	1341.008	1180.085	1424.652	1536.62
970	1035.705	1318.801	1116.852	936.225	1397.364	1507.597	1560.337	1442.738	1560.077	1397.168	1277.135	2252.363	1694.607	1622.09	1339.927	1177.248	1426.271	1531.974
971	1037.426	1320.579	1116.313	934.672	1403.573	1512.147	1566.974	1445.063	1562.378	1395.779	1279.962	2250.375	1691.544	1623.083	1339.557	1180.844	1423.533	1534.714
972	1034.748	1319.233	1110.448	936.648	1399.364	1506.696	1562.583	1443.518	1564.86	1398.996	1278.323	2253.169	1693.102	1623.299	1341.734	1179.908	1420.024	1535.995
973	1034.121	1317.776	1117.471	935.91	1404.679	1508.466	1566.5	1443.255	1565.74	1398.622	1279.089	2252.755	1693.953	1621.648	1337.518	1178.429	1424.786	1531.917
974	1036.641	1322.215	1114.246	932.891	1395.634	1511.84	1563.378	1445.482	1558.274	1395.474	1275.49	2255.582	1694.747	1619.137	1341.336	1177.433	1429.036	1533.792
975	1034.889	1320.808	1118.276	934.878	1397.98	1510.319	1562.862	1446.761	1561.197	1395.984	1276.185	2256.722	1695.546	1622.137	1342.214	1174.929	1426.696	1538.807
976	1037.2	1314.87	1116.504	935.045	1399.843	1504.367	1562.253	1445.45	1559.66	1395.21	1276.245	2258.335	1691.811	1623.009	1341.411	1176.312	1420.673	1533.526
977	1032.453	1317.242	1113.202	935.541	1406.843	1505.565	1564.952	1442.736	1562.403	1394.759	1276.714	2254.776	1695.076	1623.829	1336.344	1177.043	1420.188	1532.255
978	1030.953	1316.192	1117.276	933.67	1401.662	1510.101	1565.506	1446.747	1557.951	1397.237	1274.496	2253.461	1689.432	1624.477	1338.143	1178.468	1427.369	1530.167
979	1035.002	1323.022	1113.237	933.627	1398	1507.334	1561.106	1444.835	1556.027	1394.966	1274.42	2252.235	1688.163	1622.435	1337.138	1174.716	1427.786	1532.802
980	1037.356	1321.324	1113.803	934.232	1401.649	1508.595	1564.385	1443.311	1561.205	1399.462	1275.344	2251.863	1692.239	1621.988	1337.69	1180.177	1429.405	1535.047
981	1034.064	1319.114	1115.327	936.303	1400.75	1508.851	1563.574	1443.643	1565.8	1397.173	1275.202	2252.416	1691.57	1622.84	1339.102	1173.337	1428.729	1534.406
982	1036.317	1316.881	1113.575	932.736	1400.717	1507.015	1565.939	1444.55	1560.915	1397.626	1276.546	2256.869	1692.612	1623.148	1339.146	1173.777	1423.929	1537.417
983	1033.332	1321.215	1114.942	934.88	1397.341	1507.501	1559.077	1443.269	1559.389	1397.462	1274.736	2247.718	1693.243	1617.979	1337.01	1175.819	1425.429	1532.031
984	1032.676	1318.747	1115.777	934.142	1399.508	1512.053	1563.228	1441.617	1564.638	1394.41	1275.22	2252.48	1689.815	1620.276	1339.227	1177.465	1423.905	1535.245
985	1038.859	1318.982	1114.378	934.058	1400.47	1511.944	1560.401	1442.156	1564.463	1397.171	1274.432	2252.977	1695.024	1617.435	1338.414	1177.521	1424.827	1530.797
986	1035.894	1321.906	1115.559	936.569	1399.179	1510.284	1557.122	1439.833	1559.901	1395.321	1270.545	2253.145	1689.766	1621.032	1339.417	1177.454	1420.705	1533.573
987	1035.782	1317.978	1113.274	934.667	1399.571	1508.542	1562.215	1446.116	1562.003	1396.226	1276.109	2251.62	1689.071	1620.109	1339.484	1174.099	1425.033	1530.25
988	1034.082	1324.696	1111.701	935.552	1398.177	1508.195	1564.452	1442.186	1560.348	1401.499	1273.309	2250.571	1694.579	1620.907	1341.776	1175.734	1426.807	1533.719
989	1035.168	1322.099	1113.782	935.159	1404.159	1509.352	1559.676	1438.765	1560.016	1396.444	1276.143	2254.918	1687.028	1623.301	1339.419	1176.823	1422.378	1524.516
990	1032.369	1318.967	1111.155	934.35	1397.576	1504.838	1556.221	1440.886	1560.518	1397.291	1275.019	2251.477	1691.14	1626.838	1340.435	1177.77	1428.134	1532.917
991	1034.767	1321.315	1115.376	933.768	1400.336	1508.299	1557.654	1443.722	1561.819	1398.663	1271.236	2247.439	1691.731	1621.963	1335.099	1174.816	1424.164	1532.188
992	1037.302	1320.284	1114.956	932.592	1398.657	1504.033	1562.939	1448.197	1561.534	1398.665	1274.526	2245.09	1687.763	1621.803	1336.94	1177.933	1429.113	1531.167
993	1036.297	1319.982	1114.016	936.438	1398.515	1507.871	1561.112	1442.376	1556.767	1399.636	1273.202	2247.418	1691.054	1621.296	1336.393	1178.557	1428.128	1529.646
994	1035.498	1319.886	1117.179	932.238	1395.419	1507.124	1560.811	1444.16	1560.057	1394.841	1275.176	2251.871	1688.023	1623.544	1338.703	1173.209	1421.03	1527.474
995	1034.163	1321.365	1114.418	932.386	1393.543	1511.03	1557.673	1439.923	1563.285	1397.107	1273.514	2252.92	1687.367	1622.102	1340.086	1178.181	1424.982	1528.745
996	1036.589	1320.627	1116.61	934.843	1395.477	1508.22	1562.103	1444.344	1556.548	1396.931	1272.605	2248.898	1690.671	1620.363	1339.406	1175.904	1425.19	1533.552
997	1035.23	1321.275	1114.538	935.466	1399.472	1509.782	1564.474	1445.953	1556.849	1398.05	1272.81	2251.455	1689.922	1621.141	1339.154	1180.528	1429.036	1525.651
998	1031.114	1319.335	1112.267	933.839	1398.071	1507.896	1562.455	1442.39	1558.666	1395.677	1272.984	2252.233	1693.26	1620.854	1338.651	1174.965	1424.619	1534.812
999	1034.062	1320.646	1114.786	934.536	1398.919	1505.233	1561.151	1446.865	1563.356	1399.462	1274.078	2256.673	1687.355	1625.961	1336.805	1177.099	1425.824	1532.651
1000	1032.95	1317.325	1114.622	931.76	1394.311	1504.57	1561.894	1441.332	1557.992	1393.873	1276.141	2253.747	1684.38	1628.847	1336.742	1174.578	1423.292	1529.573
1001	1036.223	1320.626	1116.587	932.142	1395.962	1512.592	1559.41	1446.953	1554.745	1395.298	1272.072	2248.561	1689.723	1621.458	1338.82	1175.23	1426.182	1534.839
1002	1035.136	1316.257	1113.97	934.573	1395.793	1510.686	1560.522	1442.794	1562.118	1396.834	1270.816	2246.251	1688.718	1624.396	1340.055	1177.805	1430.711	1535.172
1003	1033.95	1319.837	1112.181	930.818	1392.992	1507.78	1552.66	1442.441	1559.477	1396.973	1271.916	2252.029	1688.615	1622.856	1335.966	1174.78	1421.783	1530.224
1004	1034.354	1316.68	1110.928	933.161	1396.268	1506.046	1559.327	1437.777	1563.181	1397.79	1273.066	2251.41	1689.416	1619.644	1336.802	1177.883	1421.518	1524.318
1005	1033.121	1313.58	1113.155	926.378	1396.235	1504.605	1559.022	1441.682	1563.126	1395.626	1272.428	2255.027	1687.633	1621.132	1335.404	1177.574	1422.521	1525.411
1006	1034.035	1316.855	1110.383	933.436	1392.131	1508.375	1562.66	1439.953	1561.422	1399.214	1272.61	2254.32	1687.038	1622.731	1336.888	1178.475	1421.134	1529.052
1007	1033.953	1321.725	1116.056	932.071	1392.467	1509.192	1557.696	1441.07	1561.926	1395.629	1272.406	2257.218	1691.688	1621.838	1341.013	1176.805	1432.402	1533.177
1008	1035.819	1316.257	1116.626	930.582	1393.045	1508.435	1557.205	1445.021	1562.282	1397.945	1270.087	2259.082	1689.291	1625.694	1339.135	1173.535	1425.497	1531.615
1009	1030.844	1315.971	1111.128	929.567	1395.98	1507.289	1556.452	1441.171	1564.093	1397.638	1271.428	2259.871	1688.811	1624.236	1336.06	1172.415	1426.262	1523.953
1010	1034.267	1318.723	1117.244	932.792	1394.79	1506.947	1561.558	1442.067	1561.115	1396.319	1270.017	2255.782	1692.719	1623.954	1338.565	1178.603	1425.89	1535.354
1011	1034.48	1321.68	1114.241	930.715	1391.801	1509.284	1561.119	1440.844	1552.792	1394.255	1273.498	2259.322	1685.626	1620.229	1336.479	1175.851	1425.193	1523.474
1012	1033.943	1321.112	1113.995	932.689	1395.836	1507.623	1560.192	1442.844	1557.225	1398.993	1269.565	2261.906	1688.345	1624.866	1335.174	1175.106	1430.842	1528
1013	1035.515	1315.767	1113.791	929.867	1394.672	1504.638	1563.837	1441.026	1563.195	1397.102	1273.458	2267.61	1686.851	1626.583	1334.88	1176.209	1428.045	1528.344
1014	1034.671	1314.291	1111.835	931.176	1391.869	1501.716	1561.266	1445.46	1561.123	1396.471	1272.379	2266.345	1687.763	1627.012	1340.099	1176.074	1425.604	1530.76
1015	1036.71	1312.458	1115.594	930.227	1397.01	1506.41	1561.724	1444.557	1559.945	1397.381	1270.809	2260.796	1690.128	1621.208	1337.188	1177.16	1432.643	1531.302
1016	1037.428	1318.389	1114.088	929.727	1395.247	1507.081	1559.532	1440.54	1561.345	1397.524	1272.605	2262.361	1691.024	1621.164	1333.406	1177.114	1435.449	1529.458
1017	1037.502	1316.629	1110.958	931.06	1394.429	1503.537	1559.571	1442.163	1556.46	1396.945	1271.849	2263.733	1688.919	1619.979	1338.974	1176.422	1429.86	1528.786
1018	1034.671	1314.694	1113.039	932.918	1393.543	1505.959	1556.244	1443.561	1560.556	1396.779	1272.277	2263.496	1686.771	1626.914	1336.229	1174.996	1427.506	1524.568
1019	1035.007	1311.532	1116.049	930.006	1394.568	1507.116	1558.487	1443.383	1558.37	1397.121	1270.294	2271.288	1687.328	1625.088	1336.875	1173.869	1426.869	1527.198
1020	1034.139	1315.427	1111.167	932	1395.025	1503.375	1557.311	1438.946	1557.953	1395.82	1270.894	2265.253	1689.007	1623.625	1332.898	1175.848	1426.03	1532.688
1021	1033.676	1318.056	1112.631	930.539	1398.604	1505.681	1563.747	1442.239	1558.433	1393.301	1269.392	2263.78	1689.494	1619.713	1336.505	1175.879	1429.152	1524.516
1022	1037.782	1318.458	1115.32	928.019	1389.159	1506.121	1559.298	1442.872	1553.822	1398.478	1271.325	2262.98	1685.204	1626.424	1336.109	1171.869	1427.405	1528.448
1023	1032.46	1318.45	1113.42	930.446	1397.742	1509.081	1556.894	1441.246	1560.559	1394.882	1269.54	2272.971	1690.393	1625.613	1332.151	1176.181	1426.292	1528.615
1024	1035.389	1321.879	1118.009	932.667	1398.384	1503.349	1561.147	1439.738	1560.981	1397.971	1271.689	2267.053	1687.601	1623.743	1333.214	1176.784	1428.571	1525.068
1025	1037.052	1322.873	1118.387	930.172	1393.369	1506.066	1559.827	1441.578	1555.592	1397.993	1267.585	2265.582	1690.411	1623.294	1337.214	1181.521	1426.042	1522.693
1026	1036.218	1321.49	1117.181	928.805	1390.467	1509.658	1556.179	1442.937	1558.162	1398.294	1271.098	2267.457	1693.51	1622.093	1339.104	1173.525	1433.25	1530.807
1027	1035.515	1323.112	1115.824	930.682	1390.841	1506.534	1555.436	1443.163	1559.879	1396.656	1270.498	2264	1686.133	1621.086	1339.318	1176.323	1428.155	1529.276
1028	1035.963	1319.783	1118.218	928.105	1397.364	1505.504	1558.692	1443.714	1554.304	1396.556	1269.645	2266.574	1686.17	1625.056	1333.146	1175.684	1426.798	1529.745
1029	1036.864	1318.908	1119.188	932.577	1395.707	1503.043	1558.058	1436.678	1558.723	1395.212	1273.034	2268.29	1689.66	1625.403	1337.906	1176.716	1424.938	1528.297
1030	1038.359	1321.834	1117.23	931.315	1394.657	1501.484	1563.308	1442.116	1559.584	1393.713	1269.171	2262.892	1689.003	1623.873	1336.349	1171.599	1425.464	1521.932
1031	1035.342	1323.336	1117.448	930.511	1394.187	1505.559	1559.462	1437.432	1556.921	1396.492	1268.183	2265.571	1688.366	1625.736	1331.815	1176.652	1423.592	1526.661
1032	1033.111	1321.89	1115.107	928.015	1394.323	1504.099	1553.462	1441.235	1560.652	1399.307	1269.353	2264.214	1692.471	1626.435	1337.706	1172.933	1428.673	1523.714
1033	1035.052	1321.062	1113.476	931.567	1392.487	1505.696	1555.231	1438.36	1561.129	1394.861	1269.674	2266.949	1689.792	1623.715	1332.518	1175.018	1426.348	1526.453
1034	1034.295	1320.577	1116.362	930.727	1388.434	1502.003	1554.577	1437.599	1558.449	1397.15	1270.703	2270.198	1693.433	1628.838	1335.344	1175.539	1422.5	1526.698
1035	1034.579	1320.443	1118.346	930.579	1390.947	1499.397	1556.715	1438.561	1558.025	1397.262	1271.009	2259.953	1686.74	1629.586	1332.073	1175.716	1423.28	1524.818
1036	1034.396	1324.47	1118.803	926.953	1390.806	1505.157	1563.878	1436.364	1554.918	1397.973	1273.153	2263.825	1688.149	1623.66	1338.51	1175.312	1426.958	1523.87
1037	1036.847	1324.23	1123.274	927.828	1388.535	1504.833	1558.532	1439.171	1557.658	1397.064	1270.527	2259.078	1687.385	1622.681	1332.26	1176.273	1427.476	1528.198
1038	1035.74	1317.727	1115.234	929.762	1392.323	1502.954	1557.304	1437.865	1555.929	1393.647	1268.922	2260.033	1685.822	1632.185	1334.242	1174.021	1419.932	1525.109
1039	1032.918	1321.631	1117.529	925.303	1394.904	1506.818	1558.029	1436.633	1557.534	1397.314	1269.318	2263.884	1690.328	1627.771	1333.43	1171.181	1428.604	1531.661
1040	1039.686	1326.539	1116.557	931.176	1395.275	1507.58	1561.769	1435.694	1556.364	1396.185	1270.6	2261.231	1688.674	1626.167	1336.591	1174.167	1426.893	1520.542
1041	1034.884	1321.269	1117.204	927.281	1392.432	1503.813	1561.583	1434.19	1556.057	1397.412	1269.031	2264.272	1686.007	1622.023	1332.93	1176.358	1426.357	1529.844
1042	1034.124	1320.443	1117.253	931.667	1392.977	1503.223	1556.827	1433.026	1563.827	1395.456	1268.758	2260.696	1686.423	1625.336	1335.896	1173.461	1428.551	1527.198
1043	1035.918	1321.15	1121.487	931.758	1393.189	1497.876	1558.276	1438.629	1561.244	1397.579	1271.164	2261.345	1689.731	1625.759	1332.227	1173.202	1425.205	1529.271
1044	1034.3	1320.105	1116.485	931.981	1394.828	1501.142	1559.535	1436.188	1559.318	1394.818	1268.109	2259.514	1687.045	1628.44	1332.945	1175.209	1427.461	1521.464
1045	1033.124	1317.112	1117.355	930.002	1390.374	1502.506	1556.814	1435.179	1557.811	1394.248	1269.171	2259.788	1685.454	1622.549	1332.339	1172.312	1423.17	1522.724
1046	1032.98	1316.779	1115.599	928.182	1389.056	1503.8	1553.99	1436.118	1561.589	1395.554	1268.743	2256.718	1687.809	1626.836	1330.977	1172.39	1420.607	1524.604
1047	1034.243	1314.743	1116.796	932.77	1394.331	1504.306	1558.679	1438.265	1560.575	1395.877	1268.647	2261.292	1686.99	1630.822	1332.701	1170.89	1424.899	1523.365
1048	1036.374	1315.902	1116.661	930.242	1394.058	1501.286	1553.692	1435.306	1558.499	1396.677	1269.164	2265.226	1685.9	1630.651	1334.388	1172.699	1426.815	1525.823
1049	1034.327	1321.179	1115.329	930.206	1394.687	1505.752	1560.744	1440.014	1556.474	1393.952	1266.96	2260.667	1685.248	1627.836	1335.062	1173.11	1423.845	1522.578
1050	1037.738	1317.163	1120.459	926.094	1392.477	1501.365	1553.881	1439.448	1562.307	1393.931	1267.593	2256.3	1690.359	1628.928	1333.896	1172.348	1425.762	1526.464
1051	1033.151	1316.816	1114.499	930.103	1392.614	1500.304	1555.686	1437.455	1560.326	1394.759	1267.13	2260.041	1689.236	1629.352	1331.643	1171.695	1425.205	1529.24
1052	1034.403	1322.163	1114.965	927.957	1391.043	1505.154	1558.529	1439.712	1556.652	1395.283	1269.833	2259.565	1687.121	1624.421	1334.99	1175.95	1424.634	1529.188
1053	1030.01	1316.763	1115.267	930.676	1389.379	1500.051	1552.385	1432.125	1565.638	1392.683	1267.481	2255.137	1685.688	1623.322	1335.201	1173.298	1422.295	1522.833
1054	1033.651	1314.609	1114.599	929.401	1390.697	1504.489	1555.212	1434.912	1560.671	1397.72	1266.946	2256.855	1686.288	1624.326	1329.451	1172.759	1420.661	1521.974
1055	1032.062	1316.852	1117.097	930.504	1387.75	1499.544	1555.926	1436.691	1554.844	1394.503	1266.888	2260.818	1685.376	1628.69	1329.893	1171.032	1425.414	1528.438
1056	1033.04	1316.387	1117.838	927.749	1392.131	1501.876	1557.362	1437.401	1555.619	1392.838	1269.347	2260.145	1688.393	1631.868	1332.469	1169.872	1426.283	1524.432
1057	1033.191	1315.951	1114.292	930.715	1390.609	1502.299	1547.702	1435.601	1554.781	1394.954	1267.664	2261.069	1687.898	1627.766	1330.917	1177.67	1430.705	1527.276
1058	1036.126	1316.107	1112.562	928.451	1391.586	1500.061	1554.622	1432.531	1559.855	1394.708	1271.429	2256.408	1686.849	1634.449	1331.698	1179.301	1427.214	1524.385
1059	1036.252	1314.638	1116.527	931.687	1395.058	1504.205	1558.66	1440.468	1563.208	1392.822	1267.733	2257.426	1688.808	1633.086	1331.734	1175.17	1422.042	1527.927
1060	1034.522	1310.872	1115.079	928.459	1392.821	1503.096	1552.712	1432.235	1560.359	1393.604	1268.892	2262.414	1688.764	1637.657	1334.18	1171.206	1426.149	1529.099
1061	1033.458	1314.201	1118.181	926.706	1396.361	1502.286	1553.74	1432.279	1556.668	1394.424	1269.371	2264.178	1688.794	1628.931	1334.305	1172.333	1429.057	1526.562
1062	1032.082	1316.711	1114.62	925.702	1388.785	1510.597	1548.833	1438.838	1557.266	1395.362	1263.585	2256.408	1687.513	1629.218	1335.37	1173.238	1425.36	1524.161
1063	1034.594	1317.497	1116.958	926.165	1391.659	1501.795	1557.776	1440.694	1557.707	1392.952	1268.351	2259.175	1687.91	1627.227	1332.224	1176.614	1429.324	1522.109
1064	1032.297	1317.857	1116.357	926.502	1391.631	1500.258	1550.301	1430.506	1556.567	1397.936	1265.962	2262.62	1687.828	1629.512	1330.698	1174.192	1421.842	1522.755
1065	1031.364	1311.26	1115.592	929.3	1390.573	1496.666	1554.446	1431.889	1562.367	1394.729	1266.881	2268.655	1683.204	1633.083	1329.38	1175.255	1424.274	1525.078
1066	1035.149	1316.942	1116.947	928.629	1393.753	1498.775	1559.407	1436.888	1555.589	1393.829	1266.182	2265.588	1690.913	1630.838	1332.94	1169.351	1424.122	1524.01
1067	1034.522	1316.778	1117.274	929.496	1391.023	1504.724	1555.378	1437.54	1555.921	1390.506	1268.213	2268.494	1686.977	1629.188	1333.971	1168.915	1423.899	1527.812
1068	1028.829	1316.655	1116.555	929.431	1390.275	1498.757	1554.455	1433.831	1555.288	1395.818	1268.149	2264.521	1689.142	1632.586	1333.732	1174.589	1423.443	1522.276
1069	1030.983	1315.071	1115.708	927.388	1390.475	1502.643	1556.263	1435.912	1558.712	1394.724	1268.355	2272.837	1689.158	1632.711	1332.555	1173.656	1424.899	1521.818
1070	1032.485	1315.627	1111.095	929.296	1391.949	1500.053	1556.846	1439.494	1556.189	1400.201	1268.795	2279.653	1685.503	1634.016	1330.201	1172.248	1418.211	1523.099
1071	1030.386	1312.311	1111.879	929.339	1390.295	1505.684	1548.167	1439.434	1557.696	1394.631	1267.249	2278.412	1686.22	1636.056	1331.779	1172.624	1421.104	1522.521
1072	1031.223	1316.846	1113.923	925.667	1391.457	1503.511	1550.865	1436.334	1554.805	1393.938	1268.641	2281.353	1685.494	1632.074	1333.987	1173.046	1421.432	1520.411
1073	1030.067	1313.13	1114.492	928.966	1394.341	1502.377	1555.074	1431.327	1560.003	1391.262	1266.142	2274.041	1687.078	1628.583	1328.438	1169.273	1418.116	1522.901
1074	1031.985	1315.729	1112.942	928.457	1394.654	1500.415	1549.131	1433.253	1556.597	1396.143	1267.195	2268.81	1686	1628.127	1329.823	1172.039	1421.36	1519.062
1075	1028.327	1311.68	1114.879	927.955	1389.581	1499.838	1550.897	1431.469	1557.463	1394.754	1267.109	2273.096	1683.009	1631.838	1330.362	1176.17	1420.068	1525.188
1076	1031.505	1312.353	1113.538	925.524	1391.121	1502.403	1552.183	1437.002	1558.751	1395.13	1269.52	2275.061	1688.799	1635.627	1331.023	1170.245	1420.36	1522.005
1077	1032.908	1313.26	1115.255	925.925	1387.384	1499.539	1551.266	1435.555	1553.389	1395.33	1263.324	2274.018	1691.088	1628.25	1331.18	1178.16	1422.661	1525.625
1078	1030.975	1312.445	1108.323	926.938	1390.669	1499.127	1549.253	1431.536	1555.238	1395.257	1266.469	2266.269	1688.607	1627.597	1329.802	1172.443	1421.878	1522.161
1079	1030.889	1310.924	1114.689	928.959	1393.278	1501.506	1548.804	1435.269	1558.729	1392.918	1269.504	2273.492	1685.092	1633.155	1331.891	1171.461	1422.997	1523.5
1080	1030.347	1311.08	1114.014	928.047	1390.727	1502.924	1544.567	1435.612	1559.225	1397.74	1266.173	2268.257	1686.62	1630.995	1326.88	1170.936	1421.56	1517.87
1081	1028.146	1315.483	1114.833	929.305	1388.712	1496.876	1550.038	1434.998	1557.97	1395.299	1266.324	2264.498	1687.336	1626.509	1334.805	1173.138	1422.804	1519.193
1082	1031.743	1311.727	1110.701	928.298	1388.232	1500.904	1547.122	1436.819	1555.181	1396.378	1268.346	2261.074	1690.802	1628.954	1333.708	1176.709	1425.92	1529.427
1083	1030.639	1313.646	1110.951	926.82	1390	1504.727	1545.189	1434.851	1553.131	1391.56	1263.906	2264.055	1687.865	1632.935	1328.815	1176.883	1423	1518.901
1084	1029.606	1310.118	1112.629	925.234	1391.659	1500.349	1546.516	1435.146	1557.282	1394.506	1265.451	2266.424	1686.99	1632.787	1329.393	1176.323	1424.131	1521.245
1085	1028.277	1310.985	1110.71	925.987	1392.326	1497.678	1552.071	1434.151	1551.425	1391.866	1269.466	2259.261	1684.425	1630.039	1326.703	1171.589	1424.446	1516
1086	1027.965	1312.277	1114.51	929.562	1390.977	1502.802	1551.074	1432.402	1557.014	1394.688	1264.447	2257.849	1688.922	1629.553	1330.242	1172.27	1418.589	1517.823
1087	1026.856	1308.964	1112.677	925.631	1390.896	1497.901	1544.779	1434.351	1558.214	1392.592	1267.412	2259.253	1683.827	1629.882	1333.214	1175.117	1425.551	1518.125
1088	1027.428	1306.32	1108.496	925.624	1389.798	1502.904	1548.92	1433.04	1556.488	1390.768	1267.683	2259.988	1688.768	1631.907	1328.432	1167.926	1422.408	1519.448
1089	1027.238	1309.385	1116.063	927	1387.048	1494.99	1548.237	1436.257	1551.636	1394.062	1268.163	2259.763	1686.52	1629.403	1329.086	1171.876	1426.521	1518.599
1090	1029.46	1308.636	1112.485	922.976	1389.308	1501.899	1549.071	1437.489	1548.712	1393.911	1264.399	2259.214	1684.589	1629.204	1329.352	1175.365	1419.759	1512.938
1091	1028.436	1312.32	1112.086	926.706	1391.331	1501.344	1546.647	1431.431	1552.323	1392.078	1264.916	2256.337	1689.555	1626.787	1323.341	1167.067	1424.039	1517.083
1092	1029.23	1312.857	1108.29	927.26	1389.278	1496.904	1547.019	1433.241	1554.937	1390.285	1267.543	2258.096	1685.433	1624.472	1327.06	1173.886	1419.277	1518.266
1093	1031.054	1312.38	1109.448	925.614	1388.313	1494.486	1542.92	1434.281	1552.11	1388.358	1264.028	2257.384	1684.049	1625.276	1327.273	1173.723	1422.518	1519.349
1094	1028.126	1309.64	1111.949	927.182	1390.783	1500.661	1546.266	1430.842	1552.964	1390.045	1263.043	2261.255	1684.173	1629.032	1329.099	1172.114	1417.5	1517.943
1095	1029.418	1311.313	1113.879	929.238	1389.013	1498.825	1546.849	1432.316	1554.729	1392.551	1265.021	2265.563	1683	1632.227	1332.859	1170.323	1420.479	1523.323
1096	1028.366	1313.852	1109.088	928.219	1387.432	1503.509	1544.372	1432.62	1558.181	1393.091	1264.14	2260.749	1689.584	1627.377	1334.12	1170.901	1420.717	1518.469
1097	1027.96	1312.707	1111.039	928.109	1391.341	1502.686	1548.096	1434.787	1551.973	1392.275	1263.956	2258.251	1689.78	1627.336	1328.146	1171.567	1427.455	1515.99
1098	1026.78	1313.156	1112.432	928.575	1389.46	1505.924	1549.5	1432.678	1555.751	1391.226	1266.925	2265.316	1688.433	1631.069	1329.177	1169.521	1420.994	1516.615
1099	1029.498	1308.324	1110.274	926.569	1390.813	1500.582	1549.026	1431.902	1552.751	1391.159	1266.476	2266.608	1687.118	1633.789	1331.729	1170.571	1420.155	1523.792
1100	1028.559	1312.295	1108.652	926.476	1389.821	1500.656	1544.016	1431.474	1555.984	1394.469	1263.437	2268.912	1683.452	1629.356	1330.831	1169.869	1424.497	1517.031
1101	1025.126	1310.286	1112.223	925.545	1391.72	1501.511	1547.942	1430.318	1554.353	1393.881	1264.326	2267.525	1687.364	1627.352	1331.01	1172.961	1422.077	1514.073
1102	1028.413	1304.832	1109.845	926.835	1387.73	1497.98	1550.744	1437.571	1551.274	1393.955	1263.155	2262.523	1688.815	1631.843	1329.115	1169.823	1420.652	1521.88
1103	1030.584	1309.651	1109.9	926.013	1385.033	1498.291	1548.596	1433.905	1557.268	1393.364	1262.008	2267.741	1687.076	1632.044	1330.714	1169.308	1422.732	1520.141
1104	1026.48	1307.776	1112.61	926.015	1388.268	1500.149	1547.096	1433.093	1553.633	1393.364	1262.216	2270.245	1686.997	1628.579	1330.312	1168.709	1422.167	1524.719
1105	1027.292	1312.213	1111.831	926.461	1387.298	1497.696	1551.625	1434.48	1554.052	1394.681	1263.169	2270.937	1686.185	1629.688	1325.227	1173.28	1415.491	1523.286
1106	1029.111	1313.893	1108.357	927.597	1391.401	1496.289	1554.478	1437.46	1555.627	1392.087	1260.509	2273.71	1689.47	1624.583	1330.133	1168.638	1422.176	1517.323
1107	1028.837	1308.472	1111.557	926.412	1389.856	1498.904	1550.42	1431.663	1554.277	1389.804	1262.24	2276.159	1687.21	1632.817	1330.023	1170.184	1418.095	1516.677
1108	1027.616	1307.967	1108.524	924.496	1390.381	1500.304	1549.74	1430.819	1554.345	1393.11	1261.309	2275.284	1687.026	1632.178	1329.987	1168.695	1415.693	1511.375
1109	1024.282	1307.917	1112.165	926.373	1385.21	1502.233	1546.192	1434.569	1551.411	1390.012	1261.938	2269.488	1683.704	1632.708	1329.57	1170.316	1421.11	1518.271
1110	1027.698	1311.458	1105.538	927.129	1391.232	1502.003	1546.529	1432.606	1550.737	1390.542	1261.794	2272.318	1687.206	1630.657	1329.331	1170.993	1414.339	1517.594
1111	1026.255	1312.09	1110.097	926.5	1388.379	1499.066	1551.728	1433.09	1554.055	1391.021	1263.212	2267.237	1688.797	1629.144	1329.911	1172.181	1418.244	1512.62
1112	1031.21	1312.693	1113.241	924.766	1393.129	1496.324	1549.186	1433.71	1547.526	1395.153	1263.728	2269.659	1688.25	1630.708	1331.159	1168.39	1416.789	1517.505
1113	1023.379	1307.434	1111.341	928.513	1391.109	1495.291	1547.128	1435.107	1551.633	1387.79	1262.46	2267.541	1684.232	1627.481	1332.143	1170.915	1423.699	1518.479
1114	1026.458	1306.723	1108.376	927.906	1391.146	1499.99	1543.865	1434.1	1552.052	1392.827	1263.406	2275.314	1685.49	1634.081	1326.5	1174.603	1420.994	1521.667
1115	1029.733	1309.015	1110.262	927.352	1389.581	1502.851	1546.923	1432.946	1549.997	1385.963	1264.002	2269.757	1685.523	1633.377	1327.133	1171.869	1410.863	1518.495
1116	1027.047	1311.324	1109.037	927.29	1392.338	1493.671	1551.676	1435.295	1554.271	1393.92	1261.991	2269.345	1685.882	1626.778	1328.039	1171.84	1415.435	1513.042
1117	1026.129	1311.539	1106.933	925.187	1389.293	1495.397	1550.01	1431.733	1555.433	1392.578	1260.971	2272.033	1686.366	1629.169	1332.508	1174.369	1423.634	1515.651
1118	1025.173	1310.136	1108.049	926.103	1390.278	1499.656	1549.519	1436.469	1553.773	1392.299	1264.455	2273.884	1690.033	1629.639	1325.005	1171.376	1420.75	1521.943
1119	1025.911	1309.387	1107.91	926.569	1386.874	1497.932	1542.788	1434.712	1551.715	1391.756	1260.094	2271.031	1687.322	1630.243	1329.268	1166.351	1418.336	1519.219
1120	1028.292	1307.655	1108.281	925.818	1388.987	1496.749	1546.054	1434.898	1548.375	1390.699	1259.429	2270.957	1685.029	1631.19	1330.193	1169.422	1416.619	1518.885
1121	1028.176	1313.239	1110.599	929.397	1388.349	1498.666	1542.465	1430.241	1550.348	1391.171	1258.153	2270.102	1684.785	1630.505	1331.474	1166.489	1417.759	1519.667
1122	1025.621	1311.076	1110.773	925.822	1388.563	1498.005	1549.375	1435.068	1553.299	1389.417	1262.536	2272.006	1687.504	1630.641	1334.029	1166.344	1413.833	1511.651
1123	1028.592	1312.062	1111.703	927.539	1389.341	1498.927	1546.949	1431.895	1551.247	1390.355	1259.068	2270.957	1686.593	1628.521	1335.612	1166.865	1418.304	1521.635
1124	1026.584	1311.606	1113.541	926.283	1387.508	1499.833	1552.327	1435.55	1548.222	1389.993	1265.232	2275.165	1685.128	1630.974	1330.833	1169.294	1419.89	1517.661
1125	1026	1309.253	1110.23	925.798	1388.381	1497.367	1547.66	1433.49	1549.882	1389.25	1261.153	2268.857	1687.456	1632.359	1328.755	1170.592	1418.729	1512.802
1126	1024.802	1307.91	1113.13	927.386	1393.361	1499.752	1547.994	1428.798	1553.808	1390.736	1261.472	2272.543	1687.132	1625.738	1332.875	1170.188	1417.045	1515.312
1127	1027.401	1310.6	1112.302	927.099	1389.49	1497.782	1553.147	1434.081	1554.529	1392.134	1262.541	2268.58	1687.078	1625.843	1328.018	1169.333	1414.155	1518.938
1128	1026.678	1310.389	1107.585	924.918	1394.141	1498.997	1545.196	1430.325	1548.436	1387.521	1261.323	2270.355	1686.782	1626.593	1332.924	1164.699	1415.256	1508.604
1129	1025.948	1309.197	1106.401	924.062	1390.184	1496.547	1545.744	1431.8	1549.764	1390.458	1259.781	2267.912	1685.926	1632.329	1333.026	1168.993	1418.667	1517.99
1130	1023.037	1311.094	1108.981	922.528	1390.407	1498.182	1542.25	1430.754	1551.737	1390.078	1260.158	2270.035	1686.445	1632.192	1333.516	1169.227	1414.009	1514.682
1131	1024.344	1309.016	1107.118	921.822	1390.394	1494.443	1543.449	1427.982	1550.222	1386.071	1259.88	2262.616	1685.764	1624.306	1329.417	1166.174	1414.589	1513.635
1132	1024.468	1310.432	1104.613	924.916	1388.644	1500.823	1546.308	1435.527	1550.238	1389.312	1260.621	2261.839	1688.312	1625.458	1331.12	1164.784	1415.527	1506.578
1133	1027.354	1311.667	1108.202	922.517	1393.177	1498.149	1548.692	1431.524	1544.189	1387.449	1259.636	2260.274	1683.655	1627.245	1325.547	1168.56	1413.577	1516.979
1134	1023.02	1313.166	1104.32	924.981	1390.247	1496.051	1543.946	1429.395	1550.805	1387.41	1257.483	2261.898	1681.385	1624.829	1326.026	1167.216	1416.488	1510.729
1135	1027.498	1312.761	1107.462	922.863	1386.624	1496.937	1543.317	1428.23	1546.14	1385.488	1258.621	2263.863	1683.203	1624.361	1328.615	1168.66	1417.348	1510.203
1136	1026.792	1308.512	1102.167	922.923	1384.056	1497.43	1543.192	1432.417	1545.452	1390.603	1258.741	2275.486	1686.243	1626.231	1327.698	1165.918	1412.131	1522.161
1137	1026.832	1312.85	1105.032	923.165	1385.74	1499.658	1542.862	1431.698	1544.723	1386.89	1258.638	2280.169	1685.4	1624.167	1328.234	1171.333	1418.476	1510.5
1138	1024.537	1313.333	1105.077	925.466	1380.854	1493.415	1547.343	1433.353	1547.126	1389.166	1258.711	2280.473	1683.432	1623.586	1328.677	1165.947	1415.024	1508.802
1139	1025.124	1310.304	1107.854	925.562	1386.162	1495.352	1545.923	1429.815	1547.959	1388.765	1254.851	2279.09	1681.863	1628.586	1329.513	1170.631	1413.649	1508.995
1140	1026.121	1312.517	1103.1	923.824	1388.149	1497.668	1544.298	1431.75	1546.91	1385.695	1257.614	2278.216	1685.355	1626.595	1323.849	1166.496	1421.098	1516.448
1141	1025.183	1309.745	1106.167	922.755	1387.366	1499.43	1545.26	1430.733	1548.975	1389.941	1258.006	2279.761	1684.872	1625.41	1331.312	1163.617	1418.506	1512.396
1142	1021.767	1305.322	1107.083	922.998	1390.167	1498.542	1544.349	1429.866	1550.715	1385.464	1258.212	2278.055	1683.232	1627.178	1326.773	1168.021	1419.53	1518.276
1143	1024.757	1309.15	1106.824	926.406	1391.442	1497.851	1546.176	1434.112	1548.751	1391.512	1259.199	2275.165	1683.21	1627.81	1328.052	1166.709	1419.613	1516.552
1144	1024.918	1308.993	1107.234	922.567	1386.144	1501.018	1541.542	1433.411	1541.956	1389.535	1259.897	2274.669	1685.204	1623.801	1329.771	1170.631	1418.262	1510.917
1145	1025.71	1312.521	1103.81	923.906	1393.646	1495.83	1548.196	1426.279	1546.066	1388.823	1258.217	2272.582	1682.834	1623.236	1327.69	1166.429	1415.926	1515.901
1146	1025.733	1311.423	1104.629	921.247	1393.52	1497.628	1545.465	1431.058	1548.471	1388.169	1256.223	2273.52	1680.376	1623.766	1327.026	1166.823	1414.562	1506.896
1147	1022.753	1311.776	1107.093	927.614	1386.301	1494.559	1541.327	1432.302	1547.466	1389.187	1258.948	2272.129	1682.529	1624.312	1324.419	1164.61	1413.536	1510.036
1148	1024.965	1312.662	1104.555	926.06	1391.942	1499.248	1545.25	1430.545	1546.57	1385.79	1258.907	2278.116	1682.215	1622.958	1330.734	1166.248	1421.226	1507.469
1149	1025.928	1315.208	1105.329	923.67	1394.495	1501.246	1545.41	1432.459	1545.307	1386.955	1258.526	2276.951	1682.853	1625.692	1328.779	1167.096	1411.723	1513.297
1150	1028.703	1315.112	1104.492	925.086	1388.808	1498.673	1543.179	1428.45	1547.063	1390.574	1257.975	2274.484	1683.263	1623.398	1328.833	1163.667	1416.414	1510.88
1151	1025.493	1315.837	1105.729	927.036	1395.303	1496.575	1540.128	1428.276	1541.934	1391.121	1258.272	2272.541	1683.154	1622.306	1330.102	1166.308	1415.607	1507.974
1152	1022.886	1315.458	1106.03	923.303	1388.076	1496.762	1543.782	1433.803	1550.997	1389.578	1256.373	2267.729	1685.412	1621.535	1329.354	1164.943	1413.875	1503.88
1153	1023.049	1311.311	1106.258	923.152	1394.657	1497.198	1543.647	1428.044	1542.668	1387.421	1257.168	2272.604	1682.385	1618.884	1324.956	1166.032	1410.961	1514.417
1154	1022.436	1317.573	1105.223	924.476	1388.556	1500.306	1542.545	1434.053	1542.14	1387.998	1257.769	2267.786	1682.094	1624.514	1329.159	1166.876	1414.619	1508.74
1155	1023.24	1318.015	1105.329	924.077	1394.106	1497.587	1548.462	1429.599	1545.11	1387.237	1255.465	2264.298	1682.508	1623.94	1327.898	1163.645	1416.19	1511.24
1156	1023.21	1313.23	1101.327	921.152	1390.624	1502.028	1547.33	1430.209	1545.91	1387.169	1256.71	2262.445	1683.187	1617.644	1325.346	1162.55	1412.048	1506.547
1157	1024.715	1314.646	1104.865	923.706	1388.651	1497.846	1541.272	1431.383	1541.882	1387.177	1258.185	2266.482	1680.085	1623.465	1325.354	1165.408	1415.467	1506.234
1158	1024.663	1312.165	1102.682	925.564	1390.765	1494.504	1547.554	1431.146	1546.019	1388.704	1261.319	2260.912	1681.071	1626.113	1329.737	1165.426	1412.75	1506.12
1159	1023.245	1307.85	1099.782	925.384	1389.717	1497.316	1544.474	1430.062	1544.66	1386.569	1259.496	2257.675	1679.65	1624.627	1330.818	1166.677	1415.467	1510.01
1160	1022.446	1311.033	1102.872	925.172	1394.588	1495.901	1542.513	1432.907	1545.822	1386.41	1256.837	2260.933	1683.255	1624.468	1327.396	1166.007	1415.461	1506.969
1161	1025.131	1307.618	1101.169	923.049	1389.356	1499.165	1552.276	1431.004	1544.937	1387.89	1260.168	2254.614	1685.232	1619.488	1331.07	1165.585	1412.53	1515.344
1162	1026.309	1315.774	1101.613	925.708	1390.515	1495.352	1547.548	1433.93	1546.718	1387.849	1255.175	2252.39	1683.466	1621.91	1330.214	1164.762	1414.881	1506.339
1163	1025.394	1312.011	1102.262	924.674	1392.27	1495.015	1541.506	1434.851	1545.471	1387.144	1258.199	2251.802	1685.536	1621.877	1329.229	1164.702	1408.982	1505.583
1164	1024.411	1307.629	1103.568	925.142	1392.51	1499.696	1538.958	1433.105	1543.797	1388.513	1258.223	2254.812	1686.759	1618.738	1326.703	1167.968	1418.423	1503.839
1165	1027.423	1310.018	1101.64	923.455	1395.412	1497.947	1547.449	1431.06	1545.682	1387.335	1257.484	2249.361	1685.036	1623.356	1327.068	1168.826	1413.726	1508.078
1166	1026.47	1312.298	1103.717	922.878	1393.131	1495.451	1540.644	1430.258	1548.836	1389.943	1258.183	2251.202	1680.808	1624.366	1321.435	1168.709	1416.69	1509.135
1167	1021.908	1311.801	1101.562	926.485	1393.891	1498.782	1544.737	1428.794	1545.874	1386.959	1255.808	2250.067	1682.451	1620.398	1328.25	1167.986	1411.307	1512.083
1168	1025.002	1312.298	1104.947	923.88	1393.182	1497.187	1545.747	1429.817	1547.934	1388.693	1257.714	2247.89	1685.293	1618.919	1325.497	1167.511	1410.125	1507.656
1169	1023.733	1311.964	1099.297	921.191	1392.131	1503.57	1545.692	1432.494	1544.636	1388.991	1256.844	2254.004	1684.466	1618.37	1329.216	1165.291	1413.967	1509.682
1170	1023.379	1310.665	1099.258	925.373	1392.371	1498.623	1545.795	1431.937	1546.307	1390.993	1257.051	2253.206	1683.669	1620.521	1326.07	1166.894	1409.539	1507.562
1171	1023.364	1310.75	1100.629	923.021	1391.129	1492.114	1544.346	1434.304	1544.732	1388.82	1258.884	2254.802	1678.523	1620.84	1327.536	1169.532	1415.223	1505.719
1172	1019.329	1311.732	1099.413	923.298	1393.849	1496.59	1543.032	1428.594	1545.551	1389.285	1256.496	2252.876	1682.279	1614.766	1325.026	1161.837	1413.036	1503.182
1173	1023.339	1307.602	1101.968	925.015	1392.523	1497.418	1545.035	1431.376	1546.932	1389.264	1254.326	2251.618	1684.723	1625.87	1324.604	1166.465	1415.562	1504.161
1174	1018.96	1311.74	1101.422	921.921	1390.765	1498.737	1541.638	1430.652	1543.723	1387.212	1255.916	2259.222	1684.617	1620.766	1328.63	1161.535	1420.179	1505.87
1175	1022.129	1312.935	1102.817	924.103	1392.159	1498.299	1542	1430.271	1541.227	1387.645	1254.667	2259.743	1687.166	1621.398	1325.549	1167.61	1413.818	1507.766
1176	1022.988	1309.069	1100.429	923.833	1395.785	1498.008	1541.913	1433.351	1549.534	1386.617	1256.273	2267.58	1682.177	1622.331	1324.508	1165.454	1409.53	1507.151
1177	1025.436	1312.57	1103.859	922.127	1397.699	1493.086	1541.824	1429.733	1543.274	1388.617	1258.208	2254.271	1680.74	1617.019	1322.732	1163.883	1409.265	1501.031
1178	1021.126	1309.978	1098.977	923.354	1397.083	1494.686	1549.484	1433.643	1548.079	1389.324	1257.922	2263.361	1683.745	1619.708	1322.411	1165.298	1410.158	1500.818
1179	1019.973	1309.401	1100.807	920.197	1391.573	1496.709	1541.667	1431.235	1546.038	1387.471	1257.359	2263.137	1684.406	1616.553	1326.693	1165.684	1414.792	1507.458
1180	1023.661	1311.897	1099.527	923.193	1391.609	1499.354	1538.577	1431.991	1549.241	1387.879	1254.594	2262.237	1680.886	1621.507	1325.732	1162.539	1413.905	1503.203
1181	1024.252	1305.79	1099.425	919.921	1391.995	1497.605	1540.481	1430.708	1547.071	1386.437	1255.77	2258.414	1679.497	1619.724	1329.698	1165.355	1411.881	1499.766
1182	1024.074	1307.524	1101.197	922.285	1397.053	1495.628	1545.103	1430.351	1544.378	1383.971	1256.78	2259.924	1684.83	1617.412	1324.852	1163.539	1415.914	1503.615
1183	1024.765	1308.788	1099.271	920.921	1397.778	1501.425	1545.705	1432.529	1548.981	1388.651	1256.63	2255.143	1685.18	1619.438	1327.745	1165.064	1410.065	1503.057
1184	1023.077	1315.024	1101.371	922.028	1401.237	1500.081	1548.324	1427.251	1545.156	1386.604	1255.075	2259.62	1685.568	1616.192	1327.539	1163.801	1412.071	1506.891
1185	1020.384	1309.832	1102.919	921.764	1397.253	1493.714	1540.349	1435.163	1547.09	1388.44	1256.979	2262.561	1684.672	1619.597	1327.414	1167.06	1413.071	1507.63
1186	1025.238	1310.24	1098.923	921.749	1399.28	1499.41	1541.215	1431.009	1545.526	1386.503	1252.943	2257.027	1679.296	1623.609	1325.583	1164.188	1410.42	1506.599
1187	1020.25	1311.047	1102.415	922.052	1396.159	1496.59	1542.657	1429.039	1541.153	1385.59	1254.77	2263.774	1679.315	1618.831	1324.404	1172.404	1409.943	1508.438
1188	1022.104	1309.74	1101.998	922.09	1395	1499.603	1544.462	1430.322	1549.37	1390.406	1254.66	2265.949	1683.589	1619.549	1328.677	1164.543	1410.729	1507.391
1189	1019.379	1309.275	1099.339	920.826	1395.242	1497.922	1547.122	1430.622	1545.353	1385.681	1253.874	2263.935	1685.25	1616.292	1327.568	1167.819	1408.524	1503.948
1190	1019.609	1311.302	1100.492	920.388	1392.258	1494.861	1545.795	1431.761	1543.578	1384.503	1252.794	2263.831	1678.083	1621.127	1325.617	1168.709	1410.399	1501.151
1191	1021.997	1309.814	1098.868	922.296	1393.189	1499.261	1546.474	1430.327	1544.499	1388.788	1256.693	2262.625	1678.749	1617.162	1325.094	1166.943	1406.565	1507.438
1192	1018.158	1311.579	1098.675	921.83	1394.472	1501.142	1543.676	1429.647	1544.641	1388.191	1252.845	2264.025	1679.731	1621.336	1326.31	1165.454	1406.738	1505.781
1193	1018.832	1313.159	1099.527	922.496	1395.247	1497.413	1541.372	1430.62	1543.803	1387.631	1253.25	2260.551	1682.875	1615.176	1327.865	1165.918	1410.479	1496.661
1194	1020.718	1309.367	1096.404	924.165	1397.639	1496.565	1550.013	1434.373	1543	1383.701	1252.599	2261.678	1677.548	1619.894	1326.102	1167.808	1407.092	1505.552
1195	1021.951	1312.944	1096.327	919.71	1394.583	1497.871	1542.276	1426.677	1544.97	1385.782	1255.534	2257.175	1679.601	1617.954	1327.344	1165.465	1411.193	1505.651
1196	1023.745	1311.4	1101.104	919.348	1392.263	1496.701	1541.519	1427.229	1545.633	1386.02	1252.171	2260.361	1680.061	1615.824	1325.542	1162.209	1411.205	1506.75
1197	1019.416	1307.875	1097.032	920.157	1394.336	1494.823	1546.035	1431.063	1545.238	1382.692	1255.266	2264.259	1681.868	1622.113	1324.628	1167.33	1408.512	1504.391
1198	1020.151	1312.879	1099.78	921.41	1392.401	1501.835	1547.016	1427.144	1541.022	1387.153	1252.338	2265.473	1683.097	1616.829	1325.276	1165.245	1414.798	1508.339
1199	1018.993	1310.588	1100.68	920.622	1390.247	1498.02	1541.288	1431.615	1538.718	1385.626	1255.21	2267.647	1680.13	1616.125	1326.086	1168.082	1411.771	1508.589
1200	1023.891	1310.411	1099.325	922.517	1394.177	1496.089	1549.535	1425.903	1539.373	1385.777	1255.402	2262.386	1677.655	1620.41	1325.971	1163.886	1405.527	1496.583
1201	1021.564	1311.812	1099.13	923.76	1394.159	1492.709	1545.811	1427.197	1539.014	1387.797	1251.376	2263.482	1678.286	1613.715	1325.695	1165.837	1406.08	1498.26
1202	1018.559	1309.799	1102.722	922.843	1394.013	1498.043	1545.141	1428.909	1541.943	1389.326	1253.123	2268.322	1678.804	1611.917	1325.167	1164.089	1408.786	1498.604
1203	1022.352	1311.109	1100.049	922.524	1396.823	1498.727	1541.516	1427.559	1538.849	1385.419	1251.664	2270.929	1681.83	1616.676	1325.776	1164.142	1408.312	1503.323
1204	1022.371	1308.501	1095.295	920.094	1391.349	1501.266	1542.763	1426.325	1536.005	1382.74	1254.421	2275.665	1673.995	1616.044	1328.398	1160.227	1409.077	1499.245
1205	1020.119	1309.262	1098.793	921.869	1397.934	1496.782	1543.75	1423.761	1540.268	1385.569	1251.56	2274.323	1681.085	1613.919	1324.174	1162.911	1402.943	1502.057
1206	1021.379	1311.586	1097.385	920.609	1397.268	1499.025	1543.253	1427.09	1536.967	1385.479	1251.837	2275.496	1677.305	1613.22	1325.104	1159.404	1404.565	1501.698
1207	1019.129	1310.75	1096.664	919.933	1394.758	1502.491	1544.558	1428.554	1536.208	1387.515	1251.247	2280.021	1677.317	1616.479	1327.818	1159.933	1404.899	1499.87
1208	1023.176	1310.054	1098.1	923.232	1396.828	1499.635	1542.888	1428.661	1537.074	1387.283	1252.867	2276.008	1674.017	1619.259	1321.409	1161.684	1410.39	1499.661
1209	1021.364	1308.031	1097.745	921.509	1396.24	1496.711	1541.269	1428.306	1539.556	1383.763	1251.068	2276.763	1678.964	1614.093	1325.565	1165.532	1412.006	1503.266
1210	1019.522	1308.519	1101.148	920.62	1390.179	1497.273	1545.042	1427.13	1538.674	1384.064	1253.266	2278.776	1673.494	1620.241	1326.268	1160.989	1405.393	1504.448
1211	1021.648	1310.154	1096.817	922.552	1392.096	1495.625	1541.131	1426.923	1533.326	1384.335	1251.59	2273.455	1672.783	1614.363	1327.294	1163.848	1405.899	1497.786
1212	1018.495	1307.76	1096.937	923.464	1389.98	1497.149	1545.276	1426.466	1538.055	1383.954	1249.37	2285.01	1677.605	1618.75	1323.253	1165.053	1408.086	1495.589
1213	1020.022	1307.354	1096.937	921.277	1388.773	1493.613	1540.785	1424.9	1545.066	1380.348	1247.035	2281.755	1673.458	1617.493	1317.292	1166.082	1412.295	1498.964
1214	1016.933	1309.714	1097.882	921.526	1391.308	1499.628	1539.744	1427.286	1536.945	1387.303	1249.689	2284.204	1671.778	1617.352	1323.544	1164.95	1408.634	1493.422
1215	1021.98	1311.222	1094.148	920.397	1390.518	1497.491	1546.679	1427.134	1537.055	1382.433	1249.149	2286.49	1673.645	1615.255	1331.083	1163.518	1405.824	1499.255
1216	1020.396	1309.076	1092.865	922.255	1393.293	1498.871	1545.282	1426.401	1537.603	1381.927	1248.228	2281.692	1673.165	1615.03	1326.818	1162.411	1410.44	1494.172
1217	1019.728	1309.741	1097.847	920.318	1391.843	1496.056	1539.096	1426.703	1537.915	1385.376	1247.753	2285.823	1679.085	1615.099	1323.362	1163.496	1408.19	1496.807
1218	1020.141	1308.779	1095.573	921.191	1393.301	1496.886	1543.346	1426.844	1539.326	1382.531	1247.575	2283.014	1671.317	1614.928	1323.849	1162.071	1405.435	1498.906
1219	1017.463	1310.107	1094.369	921.579	1392.558	1495.63	1544.609	1424.351	1538.901	1383.61	1249.569	2285.38	1672.577	1616.037	1323.927	1157.482	1404.64	1495.177
1220	1019.114	1308.66	1096.84	919.903	1392.503	1495.833	1543.814	1431.068	1535.808	1382.262	1250.335	2283.584	1674.345	1613.56	1328.495	1164.716	1412.155	1497.604
1221	1018.767	1308.62	1096.255	920.223	1389.341	1499.891	1548.099	1426.583	1534.551	1380.916	1250.941	2281.124	1670.527	1607.535	1325.664	1163.752	1414.685	1495.62
1222	1016.978	1311.92	1092.179	920.281	1397.876	1495.997	1536.917	1422.699	1533.419	1381.702	1247.317	2277.19	1672.109	1611.095	1328.266	1163.585	1409.881	1495.135
1223	1015.312	1310.452	1095.845	919.354	1390.381	1492.797	1541.513	1422.93	1534.441	1378.895	1250.197	2271.226	1670.822	1611.648	1319.461	1159.078	1406.699	1489.083
1224	1018.213	1308.79	1092.09	917.792	1395.146	1495.005	1542.09	1425.355	1536.452	1382.563	1247.016	2273.931	1671.253	1611.234	1321.693	1161.043	1409.732	1497.073
1225	1016.337	1310.901	1094.541	920.116	1392.588	1493.782	1539.622	1426.295	1533.085	1377.471	1247.875	2277.596	1672.293	1609.157	1323.091	1159.479	1408.021	1495.151
1226	1006.745	1298.541	1080.26	906.903	1376.801	1486.853	1531.551	1413.717	1527.022	1370.579	1235.76	2268.637	1656.73	1606.074	1312.802	1151.585	1401.298	1480.802
1227	1006.953	1293.91	1080.418	903.451	1374.114	1476.521	1529.92	1411.054	1525.638	1362.975	1235.154	2269.384	1652.749	1597.373	1307.672	1145.323	1392.512	1479.771
1228	1005.054	1291.938	1079.52	906.77	1377.879	1476.57	1530.631	1409.063	1519.422	1366.451	1233.012	2270.137	1656.437	1593.389	1301.896	1144.66	1394.149	1479.99
1229	1004.193	1295.051	1080.278	906.532	1377.828	1482.681	1533.446	1404.313	1517.43	1360.583	1232.749	2271.224	1655.256	1590.201	1310.844	1144.287	1391.31	1479.859
1230	1009.908	1300.078	1086.833	907.17	1378.896	1490.891	1528.301	1413.402	1522.348	1370.102	1238.096	2282.039	1659.478	1601.349	1311.641	1152.514	1399.967	1492.677
1231	1018.275	1307.074	1094.139	913.154	1384.25	1492.258	1537.667	1421.624	1531.266	1373.64	1243.695	2284.206	1666.615	1607.026	1318.021	1154.188	1407.22	1489.068
1232	1012.582	1308.103	1092.109	919.62	1392.444	1496.876	1537.356	1424.48	1529.899	1380.483	1247.104	2288.865	1666.965	1613.245	1323.031	1158.745	1410.747	1493.859
1233	1018.349	1307.439	1094.1	922.204	1395.644	1491.347	1537.795	1421.042	1530.482	1375.41	1246.4	2284.753	1664.977	1608.132	1323.88	1159.206	1402.488	1492.557
1234	1016.106	1307.367	1095.94	918.365	1392.76	1499.671	1539.115	1425.047	1528.674	1378.581	1247.054	2286.871	1669.399	1607.648	1318.857	1155.496	1403.238	1490.24
1235	1017.52	1308.646	1093.394	921.067	1391.179	1495.22	1539.314	1424.334	1526.586	1379.792	1247.186	2291.788	1672.055	1610.81	1326.185	1155.227	1408.696	1489.844
1236	1020.25	1307.506	1091.9	920.009	1395.318	1495.441	1542.49	1424.731	1530.57	1379.326	1244.894	2292.445	1666.842	1614.141	1325.193	1159.67	1407.479	1490.651
1237	1017.223	1306.552	1092.687	920.912	1393.702	1492.352	1540.199	1426.26	1530.679	1383.481	1244.449	2286.141	1667.534	1611.176	1323.531	1163.606	1405.208	1494.547
1238	1018.406	1310.175	1092.51	918.974	1394.134	1496.61	1539.112	1424.329	1529.866	1378.405	1244.773	2289.533	1669.563	1611.345	1320.885	1159.645	1406.214	1492.807
1239	1017.329	1308.065	1091.62	918.245	1393.437	1494.24	1542.516	1423.158	1527.304	1379.984	1246.741	2292.786	1666.385	1610.995	1317.927	1159.734	1406.304	1493.516
1240	1018.356	1305.398	1094.738	920.927	1392.29	1495	1538.939	1424.32	1530.282	1375.651	1245.936	2302.998	1666.31	1612.843	1320.812	1161.426	1404.887	1494.927
1241	1015.527	1307.331	1090.508	918.933	1393.922	1492.377	1543.753	1423.865	1533.644	1379.235	1245.636	2311.643	1661.069	1611.599	1320.872	1164.238	1403.741	1494.323
1242	1019.681	1309.571	1091.696	924.594	1393.167	1495.737	1541.801	1419.893	1527.249	1377.809	1242.673	2306.502	1666.52	1610.273	1319.232	1163.493	1401.295	1493.604
1243	1018.884	1309.718	1092.111	920.127	1391.222	1494.479	1544.763	1427.677	1535.797	1381.344	1244.954	2311.147	1667.832	1608.551	1316.883	1162.177	1401.241	1492.339
1244	1015.641	1307.054	1094.415	919.395	1392.02	1495.147	1538.103	1422.483	1531.921	1381	1245.155	2322.924	1664.724	1615.523	1319.656	1160.812	1403.571	1487.036
1245	1017.134	1305.331	1095.675	919.212	1388.086	1500.344	1542.141	1426.232	1531.647	1378.984	1243.065	2323.355	1671.05	1615.613	1319.807	1162.074	1411.405	1492.406
1246	1014.908	1307.262	1093.056	918.594	1390.811	1496.656	1538.49	1422.501	1531.726	1381.118	1243.089	2321.616	1666.113	1611.824	1326.518	1161.83	1402.557	1487.229
1247	1012.802	1306.293	1090.501	920.822	1393.22	1486.985	1538.34	1419.394	1530.493	1380.693	1242.421	2320.99	1664.104	1611.051	1318.219	1161.408	1404.021	1493.349
1248	1014.21	1309.602	1090.494	920.455	1394.058	1493.876	1539.994	1421.844	1530.4	1380.246	1243.309	2313.327	1661.91	1605.354	1321.12	1159.67	1397.232	1489.776
1249	1015.493	1307.367	1092.937	920.7	1390.432	1491.972	1535.551	1419.218	1532.389	1377.164	1245.168	2311.469	1664.567	1613.079	1319.021	1158.216	1402.033	1488.391
1250	1017.755	1305.349	1090.784	919.828	1389.725	1495.23	1542.083	1418.94	1530.252	1378.458	1242.858	2310.823	1663.678	1615.532	1320.081	1163.706	1402.208	1487.646
1251	1013.285	1306.125	1093.687	918.206	1392.755	1491.38	1537.737	1419.754	1533.937	1379.54	1241.625	2312.521	1660.693	1611.252	1322.57	1160.496	1401.988	1488.901
1252	1015.161	1308.801	1090.942	918.736	1394.896	1493.911	1537.798	1419.373	1529.211	1379.374	1244.025	2298.806	1664.586	1611.035	1320.164	1158.284	1401.533	1492.016
1253	1014.804	1304.843	1090.211	918.118	1393.588	1495.185	1535.824	1422.842	1529.559	1379.877	1242.88	2312.445	1666	1612.343	1321.031	1160.528	1405.518	1486.453
1254	1014.898	1304.143	1087.575	920.813	1392.624	1495.39	1538.891	1420.861	1531.005	1377.845	1242.246	2304.825	1663.095	1613.599	1319.385	1157.238	1402.357	1492.422
1255	1012.765	1301.231	1089.03	918.678	1396.576	1492.479	1532.718	1419.946	1531.447	1373.567	1243.823	2304.755	1661.775	1613.903	1324.219	1156.397	1403.128	1491.495
1256	1015.76	1305.953	1088.601	919.882	1392.321	1489.967	1543.522	1422.784	1526.967	1377.28	1240.039	2302.886	1664.113	1614.155	1325.844	1162.468	1405.836	1488.906
1257	1011.111	1307.467	1085.102	919.2	1393.763	1493.347	1538.888	1421.627	1526.622	1373.72	1246.056	2302.845	1664.367	1609.745	1319.737	1155.401	1402.61	1491.016
1258	1014.042	1304.725	1088.03	919.532	1396.467	1493.162	1536.397	1419.348	1526.537	1378.672	1241.516	2300.171	1660.69	1612.419	1321.604	1159.468	1405.223	1489.417
1259	1017.505	1302.403	1089.501	918.552	1399.227	1492.441	1541.115	1417.828	1526.94	1380.72	1241.784	2292.555	1659.191	1610.125	1318.763	1159.284	1397.22	1495.745
1260	1015.762	1300.975	1088.954	918.59	1395.548	1489.233	1541.718	1417.935	1529.156	1376.795	1242.77	2295.688	1657.48	1612.556	1323.036	1161.401	1407.622	1489.896
1261	1014.96	1302.515	1092.61	919.895	1396.745	1494.643	1535.872	1419.942	1526.036	1376.968	1242.045	2294.776	1659.522	1615.34	1323.195	1157.092	1403.027	1487.219
1262	1016.067	1303.324	1086.462	921.693	1393.763	1494.729	1536.237	1417.204	1528.271	1375.112	1240.985	2293.755	1663.088	1611.183	1323.779	1158.007	1405.565	1489.156
1263	1011.564	1306.109	1089.742	918.384	1396.487	1496.894	1539.08	1417.174	1526.608	1376.244	1239.983	2291.137	1662.544	1612.287	1319.818	1160.993	1407.06	1489.089
1264	1010.503	1301.054	1090.443	919.775	1389.811	1491.646	1539.064	1417.845	1527.967	1373.61	1243.212	2292.327	1658.411	1614.079	1317.357	1157.631	1400.31	1485.651
1265	1015.824	1299.711	1087.005	918.391	1391.508	1490.833	1537.337	1417.714	1531.679	1374.069	1241.332	2287.016	1663.012	1615.664	1316.701	1163.614	1402.217	1496.188
1266	1012.166	1300.801	1088.55	916.498	1393.141	1494.911	1537.263	1417.511	1531.83	1375.973	1240.155	2284.243	1661.241	1613.574	1324.042	1159.787	1401.503	1485.021
1267	1018.507	1306.604	1087.689	917.026	1396.641	1492.218	1539.821	1417.508	1521.293	1377.077	1243.931	2282.214	1662.184	1607.137	1320.169	1157.418	1402.536	1481.354
1268	1015.082	1297.891	1087.633	920.176	1394.285	1490.208	1538.635	1419.506	1527.342	1375.399	1240.598	2279.665	1659.974	1606.164	1321.32	1159.181	1401.307	1485.438
1269	1011.245	1299.799	1087.522	917.912	1396.343	1490.957	1536.615	1417.272	1528.877	1376.273	1240.72	2280.051	1659.577	1608.653	1318.802	1162.106	1401.911	1487.448
1270	1015.708	1300.55	1085.559	917.105	1391.01	1495.443	1535.676	1417.979	1528.69	1375.542	1241.831	2282.537	1658.834	1608.394	1319.919	1160.681	1402.473	1497.938
1271	1017.465	1299.573	1086.654	918.236	1394.081	1493.481	1539.856	1417.972	1530.575	1378.262	1240.682	2276.02	1660.173	1612.241	1320.891	1159.461	1392.688	1489.495
1272	1015.391	1303.282	1089.204	919.217	1391.5	1493.98	1538.138	1416.107	1527.225	1373.929	1240.966	2272.867	1662.57	1604.523	1319.297	1156.089	1397.976	1489.484
1273	1013.324	1302.197	1083.81	918.693	1393.533	1492.162	1536.385	1415.859	1529.34	1373.706	1239.86	2276.884	1656.196	1610.766	1317.07	1157.418	1398.705	1487.802
1274	1013.443	1301.376	1084.981	918.7	1396.306	1488.276	1537.439	1416.977	1527.781	1374.481	1244.076	2276.502	1656.525	1614.704	1322.612	1161.55	1405.705	1487.568
1275	1011.847	1302.463	1088.45	919.341	1393.563	1493.035	1534.228	1414.993	1524.17	1376.319	1241.556	2274.559	1653.69	1612.046	1316.932	1157.507	1399.033	1490.24
1276	1015.371	1299.635	1084.2	919.139	1391.164	1491.585	1536.625	1413.406	1527.392	1374.328	1239.983	2270.102	1653.303	1611.079	1322.141	1154.596	1397.827	1486.12
1277	1016.948	1301.242	1088.343	915.579	1394.427	1493.775	1539.545	1415.636	1524.693	1377.492	1243.897	2277.51	1655.511	1608.197	1317.068	1160.22	1398.381	1490.443
1278	1014.864	1301.613	1084.826	919.251	1395.331	1493.628	1533.679	1415.975	1525.948	1376.574	1239.83	2273.253	1654.704	1610.285	1321.445	1159.018	1401.167	1489.229
1279	1013.401	1300.957	1086.555	918.215	1393.232	1494.585	1535.468	1415.805	1527.715	1369.193	1237.193	2277.247	1654.733	1606.974	1319.036	1159.986	1394.911	1488.339
1280	1010.02	1301.213	1084.42	919.644	1391.298	1489.777	1533.987	1417.111	1524.537	1375.203	1236.897	2274.829	1656.764	1612.711	1320.224	1158.124	1404.455	1486.812
1281	1011.648	1298.002	1086.761	916.294	1387.869	1491.886	1535.83	1417.469	1523.594	1374.857	1236.983	2273.602	1652.676	1612.824	1321.201	1161.986	1396.78	1482.958
1282	1014.277	1302.935	1087.573	919.384	1396.538	1492.276	1537.933	1414.269	1523.175	1372.984	1239.155	2267.349	1650.974	1607.169	1319.284	1157.936	1396.893	1486.318
1283	1013.973	1300.161	1087.496	917.715	1396.409	1487.468	1536.728	1418.757	1522.088	1375.287	1239.545	2275.206	1654.312	1609.238	1319.018	1158.706	1399.235	1485.859
1284	1009.111	1302.434	1087.019	916.215	1391.419	1490.365	1534.798	1418.394	1528.005	1372.36	1237.433	2264.365	1652.232	1611.843	1321.969	1159.819	1399.634	1488.531
1285	1012.406	1303.982	1087.077	917.805	1392.745	1490.015	1534.917	1419.165	1517.422	1371.95	1237.823	2265.971	1652.886	1606.227	1321.305	1155.539	1400.497	1489.562
1286	1011.272	1298.483	1085.418	917.367	1394.306	1493.582	1539.429	1414.511	1524.403	1372.191	1237.659	2269.351	1654.12	1612.609	1319.872	1158.021	1397.884	1487.052
1287	1014.225	1299.358	1082.555	916.639	1393.886	1494.848	1535.904	1417.612	1524.107	1375.832	1240.329	2264.584	1655.281	1611.849	1319.797	1155.291	1390.199	1478.807
1288	1010.876	1298.673	1080.035	918.29	1390.917	1492.058	1539.712	1413.429	1525.674	1366.1	1240.599	2268.716	1653.965	1611.917	1314.122	1155.72	1397.545	1488.74
1289	1012.099	1297.354	1083.1	915.762	1393.538	1490.281	1535.199	1414.257	1523.195	1373.112	1237.838	2264.5	1649.577	1612.289	1317.578	1151.816	1393.375	1487.792
1290	1010.765	1297.933	1081.661	914.979	1391.677	1488.362	1534.689	1413.483	1521.858	1372.169	1236.121	2261.627	1653.575	1606.419	1317.328	1155.316	1390.705	1481.948
1291	1009.923	1297.655	1084.8	916.376	1394.311	1492.608	1536.404	1412.023	1520.367	1368.08	1239.344	2266.979	1654.688	1612.662	1315.99	1155.33	1392.914	1484.958
1292	1010.46	1296.512	1086.371	914.76	1390.735	1492.271	1534.875	1415.197	1518.197	1370.957	1235.772	2266.104	1651.059	1604.648	1318.797	1159.298	1393.051	1490.281
1293	1006.933	1296.315	1086.445	915.32	1388.639	1492.086	1533.856	1418.663	1524.975	1374.321	1238.258	2272.88	1648.404	1614.366	1320.596	1152.525	1395.887	1487.583
1294	1009.931	1301.828	1083.947	916.515	1392.359	1494.79	1538.833	1418.141	1523.11	1372.736	1241.097	2269.069	1654.354	1613.447	1318.099	1156.645	1393.902	1484.292
1295	1012.426	1301.17	1084.884	913.547	1395.705	1486.367	1536.554	1415.629	1522.449	1372.979	1237.772	2268.206	1647.523	1610.428	1318.836	1155.759	1392.003	1480.276
1296	1014.718	1303.662	1085.506	915.888	1389.24	1490.046	1536.026	1415.241	1524.663	1373.619	1240.232	2268.963	1653.808	1606.079	1314.854	1159.025	1384.482	1482.661
1297	1014.314	1300.333	1084.262	916.981	1392.283	1486.704	1541.173	1416.496	1522.951	1378.166	1241.533	2267.314	1650.178	1610.498	1316.023	1154.184	1388.661	1486.583
1298	1013.658	1300.188	1084.334	917.077	1392.139	1489.187	1538.442	1417.062	1517.877	1369.975	1240.488	2270.79	1651.04	1605.53	1317.039	1158.518	1385.827	1485.24
1299	1012.626	1300.973	1082.557	916.348	1387.556	1483.466	1531.471	1416.171	1522.2	1371.501	1241.755	2266.682	1652.532	1612.093	1318.562	1157.28	1387.911	1488.13
1300	1010.102	1302.902	1086.796	916.981	1385.937	1494.322	1538.244	1414.617	1522.86	1371.765	1238.823	2270.957	1654.605	1610.257	1320.219	1156.883	1393.732	1487.974
1301	1011.396	1301.051	1085.07	913.21	1390.217	1488.38	1538.974	1418.016	1524.268	1368.048	1241.516	2267.58	1653.224	1614.028	1317.161	1159.397	1386.247	1486.422
1302	1010.661	1298.638	1082.868	919.697	1393.366	1489.284	1537.824	1413.917	1529.452	1373.084	1239.683	2264.437	1650.126	1611.509	1312.654	1156.787	1392.128	1490.651
1303	1008.255	1296.609	1080.334	917.835	1387.985	1487.744	1536.564	1415.633	1519.51	1370.544	1242.99	2262.02	1651.381	1612.949	1315.375	1154.766	1383.946	1479.083
1304	1011.621	1302.951	1084.188	915.745	1390.177	1486.562	1538.231	1414.439	1521.463	1371.397	1239.814	2262.68	1648.984	1611.296	1316.794	1152.855	1386.229	1474.667
1305	1010.463	1300.072	1085.357	915.481	1384.563	1491.927	1537.891	1414.221	1522.956	1370.037	1239.035	2265.924	1651.227	1609.597	1319.924	1152.152	1385.711	1482.339
1306	1009.859	1297.42	1081.214	914.863	1386.177	1490.891	1537.157	1415.404	1527.241	1371.03	1239.475	2261.084	1649.489	1607.262	1320.599	1154.645	1385.208	1481.359
1307	1012.109	1299.445	1086.654	913.895	1390.654	1493.815	1536.048	1416.643	1521.997	1370.44	1242.243	2257.998	1651.373	1607.192	1316.141	1158.89	1389.164	1483.464
1308	1006.247	1295.969	1084.617	914.676	1389.169	1487.235	1532.625	1413.063	1521.836	1367.267	1239.673	2267.398	1647.173	1615.773	1317.552	1152.383	1385.137	1482.818
1309	1010.025	1294.707	1083.095	912.923	1389.556	1487.382	1536.285	1412.93	1516.085	1372.549	1240.636	2264.808	1650.362	1613.47	1315.451	1159.957	1385.137	1483.448
1310	1006.616	1301.651	1081.531	915.388	1388.187	1487.106	1537.647	1412.603	1522.584	1368.125	1237.963	2256.869	1651.508	1609.368	1314.599	1157.957	1383.512	1476.625
1311	1007.968	1297.325	1083.234	914.163	1387.235	1483.387	1532.266	1413.671	1525.408	1371.549	1240.806	2258.851	1651.432	1611.185	1314.839	1152.535	1385.295	1481.682
1312	1008.059	1304.045	1085.555	916.073	1391.008	1489.504	1538.865	1412.902	1520.469	1369.865	1238.891	2264.208	1649.471	1609.201	1316.971	1157.426	1383.548	1477.448
1313	1007.525	1297.062	1086.613	912.015	1390.298	1490.139	1529.647	1412.837	1522.332	1366.758	1239.313	2268.031	1651.522	1610.093	1316.557	1155.33	1386.887	1476.151
1314	1010.844	1303.481	1083.877	915.974	1384.949	1486.263	1531.16	1411.592	1520.159	1368.56	1236.629	2265.698	1646.671	1613.454	1311.633	1153.798	1388.821	1475.953
1315	1009.898	1301.306	1079.891	915.425	1388.649	1484.509	1527.465	1411.199	1520.874	1368.699	1240.555	2260.631	1652.36	1609.428	1312.812	1157.457	1388.143	1482.156
1316	1010.267	1298.201	1085.146	913.011	1388.285	1482.747	1529.837	1410.729	1522.759	1368.039	1237.651	2260.169	1644.565	1610.549	1313.201	1157.032	1387.152	1479.099
1317	1009.609	1297.787	1080.742	916.311	1384.975	1480.917	1530.731	1413.186	1518.005	1367.863	1236.936	2259.294	1649.284	1617.111	1319.56	1152.45	1387.929	1481.151
1318	1009.844	1293.801	1084.415	914.805	1384.265	1482.509	1528.587	1414.07	1521.337	1371.364	1237.296	2257.402	1644.844	1614.412	1316.453	1152.454	1386.789	1483.146
1319	1009.562	1296.365	1084.821	911.83	1385.444	1484.625	1532.119	1412.264	1516.989	1368.895	1237.158	2254.212	1648.412	1610.352	1314.396	1154.865	1383.321	1477.38
1320	1005.391	1294.092	1084.125	912.506	1385.391	1483.322	1532.163	1408.555	1519.589	1370.959	1235.773	2252.598	1647.828	1614.974	1315.818	1156.344	1384.271	1481.438
1321	1008.661	1298.494	1084.65	912.236	1386.957	1484.641	1529.692	1413.805	1521.485	1372.219	1236.06	2249.963	1646.213	1615.046	1311.664	1149.401	1383.682	1476.115
1322	1009.626	1294.221	1082.232	912.901	1388.543	1479.172	1534.484	1405.654	1517.277	1366.089	1237.432	2256.261	1648.393	1610.748	1310.354	1158.45	1379.836	1479.818
1323	1011.629	1296.394	1086.162	912.18	1385.699	1485.468	1533.583	1408.165	1518.918	1368.749	1238.343	2249.514	1645.433	1614.981	1315.885	1156.631	1380.277	1479.151
1324	1007.015	1294.425	1083.32	915.129	1383.75	1481.82	1531.022	1411.515	1522.288	1370.795	1238.623	2252.269	1646.6	1612.551	1311.44	1157.277	1375.86	1479.12
1325	1005.824	1295.107	1083.568	913.401	1384.235	1488.278	1530.269	1410.603	1520.548	1368.656	1238.772	2257.814	1646.783	1616.049	1312.826	1148.028	1380.196	1482.104
1326	1009.314	1292.118	1083.051	909.33	1390.843	1483.289	1533.026	1412.283	1516.501	1368.841	1234.984	2259.161	1648.419	1615.532	1313.323	1153.032	1382.955	1479.37
1327	1008.079	1295.58	1080.956	910.588	1385.583	1480.835	1529.33	1409.808	1522.997	1369.683	1236.372	2251.982	1640.797	1615.817	1312.638	1154.092	1377.753	1475.349
1328	1010.163	1296.754	1083.058	911.721	1387.364	1484.268	1530.779	1411.357	1521.86	1366	1234.867	2252.518	1641.175	1615.5	1310.461	1154.114	1380.854	1479.724
1329	1008.735	1293.385	1084.137	907.266	1390.641	1477.62	1527.115	1409.656	1518.934	1365.779	1234.808	2251.698	1642.776	1615.868	1311.609	1150.507	1380.872	1475.286
1330	1007.272	1295.271	1088.258	910.082	1382.427	1482.405	1528.702	1409.383	1517.088	1366.857	1235.606	2257.159	1645.737	1610.849	1311.141	1155.486	1377.911	1472.385
1331	1007.631	1294.414	1082.197	914.442	1382.141	1482.825	1524.772	1404.812	1514.342	1366.913	1236.344	2256.237	1644.288	1615.012	1312.641	1156.199	1379.449	1475.49
1332	1005.087	1290.398	1085.455	913.397	1385.556	1479.038	1525.497	1406.703	1519.795	1367.966	1234.764	2249.588	1641.326	1616.192	1315.19	1152.383	1373.702	1477.745
1333	1008.656	1291.931	1084.387	911.876	1382.351	1478.061	1529.125	1409.207	1517.022	1367.275	1234.791	2249.7	1643.243	1614.387	1312.828	1157.77	1378.461	1475.141
1334	1006.082	1291.136	1083.791	911.931	1383.833	1480.868	1525.5	1412.731	1516.529	1367.565	1234.323	2248.759	1640.317	1619.229	1314.242	1150.443	1380.47	1472.578
1335	1006.567	1287.329	1080.067	911.062	1382.013	1476.977	1523.413	1410.984	1518.866	1365.82	1236.194	2249.023	1642.319	1620.597	1307.792	1156.028	1379.565	1479.844
1336	1002.522	1289.101	1083.812	910.753	1384.899	1477.248	1530.417	1408.866	1518.986	1367.455	1236.837	2248.426	1640.924	1618.491	1315.013	1153.986	1375.613	1481.859
1337	1007.01	1286.872	1082.687	914.912	1388.457	1480.825	1524.548	1408.608	1520.707	1366.729	1234.167	2251.261	1643.544	1621.185	1308	1156.606	1374.741	1477.948
1338	1010.747	1289.982	1079.589	910.635	1384.922	1483.061	1526.231	1408.494	1520.515	1367.075	1235.357	2247.304	1647.279	1617.692	1309.573	1155.316	1380.949	1479.922
1339	1009	1289.072	1081.26	909.569	1384.303	1475.628	1520.554	1406.411	1513.658	1365.827	1232.414	2242.873	1641.981	1616.711	1309.714	1151.585	1376.333	1482.198
1340	1002.997	1283.609	1081.965	910.77	1384.485	1479.167	1520.946	1408.619	1519.674	1364.815	1234.968	2249.088	1642.494	1620.567	1311.021	1150.589	1373.274	1481.729
1341	1005.641	1288.524	1082.151	909.393	1385.394	1477.248	1525.34	1408.682	1516.159	1365.549	1233.548	2248.11	1640.191	1613.852	1309.13	1149.039	1373.589	1478.026
1342	1005.161	1286.412	1082.172	911.275	1380.977	1479.144	1520.965	1406.105	1517.959	1363.342	1235.55	2256.61	1642.468	1616.322	1316.81	1151.823	1375.375	1481.448
1343	1004.193	1286.684	1080.91	909.88	1382.313	1478.428	1531.474	1406.229	1514.34	1363.396	1235.157	2251.774	1638.494	1618.109	1312.76	1147.23	1375.211	1479.396
1344	1005.666	1285.622	1080.174	908.212	1380.985	1478.248	1529.279	1407.323	1514.493	1366.011	1235.492	2252.724	1637.822	1615.792	1307.438	1151.429	1377.771	1480.745
1345	1004.035	1284.391	1076.928	909.103	1385.283	1471.208	1526.705	1407.701	1515.701	1361.294	1234.358	2251.375	1640.981	1615.076	1309.367	1149.986	1371.173	1475.255
1346	1005.47	1287.02	1077.752	908.262	1383.477	1474.516	1521.779	1409.062	1521.564	1363.512	1231.391	2245.847	1642.265	1617.16	1309.815	1153	1367.226	1476.448
1347	1000.421	1286.629	1078.868	906.76	1378.119	1475.575	1522.41	1404.663	1514.71	1363.918	1232.83	2253.031	1641.144	1620.352	1306.052	1152.418	1372.411	1479.089
1348	1003.475	1280.17	1080.796	910.146	1379.616	1478.109	1521.638	1406.427	1521.077	1363.802	1234.073	2260.239	1643.355	1628.375	1310.487	1148.582	1370.807	1475.63
1349	1004.213	1284.365	1078.722	912.054	1382.965	1476.139	1525.654	1407.237	1517.578	1369.815	1234.79	2249.643	1642.085	1621.583	1311.169	1154.124	1371.923	1480.911
1350	1002.658	1287.128	1081.74	911.564	1381.737	1477.734	1522.535	1409.436	1514.762	1363.665	1234.853	2249.402	1637.983	1614.266	1311.31	1150.429	1368.988	1481.573
1351	1005.497	1287.81	1078.466	910.811	1384.76	1474.709	1525.657	1403.264	1518.704	1361.873	1229.887	2248.035	1636.511	1617.204	1308.987	1151.308	1372.173	1475.948
1352	1003.844	1289.888	1077.211	910.485	1381.896	1474.494	1518.808	1409.276	1518.395	1365.271	1230.926	2248.557	1639.016	1619.731	1313.331	1153.443	1371.997	1474.635
1353	1006.433	1286.75	1081.459	912.032	1381.151	1477.59	1522.904	1405.657	1512.838	1363.663	1234.72	2249.927	1638.624	1621.171	1308.828	1151.177	1375.408	1479.354
1354	1007.223	1282.792	1078.886	909.884	1385.386	1472.663	1526.263	1404.501	1518.151	1359.856	1233.351	2244.673	1642.357	1620.512	1311.654	1151.386	1372.396	1478.385
1355	1004.753	1285.823	1078.74	910.891	1382.871	1473.595	1523.644	1405.26	1515.351	1361.647	1234.118	2244.802	1632.789	1619.083	1305.06	1151.27	1370.848	1475.755
1356	1003.636	1283.257	1080.232	909.358	1383.823	1476.899	1519.619	1402.575	1519.055	1363.775	1230.351	2249.445	1638.926	1617.22	1306.135	1153.479	1367.94	1475.88
1357	1005.473	1283.275	1080.459	912.474	1381.061	1477.208	1521.478	1407.791	1524.189	1364.569	1229.35	2246.069	1642.622	1619.66	1306.633	1151.532	1367.417	1477.594
1358	1002.394	1280.248	1077.376	910.049	1380.49	1477.714	1525.215	1406.135	1518.973	1362.717	1236.875	2252.61	1640.615	1619.016	1311.531	1150.879	1371.777	1475.776
1359	1006.738	1276.302	1080.606	911.101	1381	1472.635	1517.17	1405.771	1519.241	1362.631	1231.724	2264.32	1641.288	1623.674	1307.828	1151.745	1376.289	1477.115
1360	1003.485	1282.702	1078.023	907.848	1383.083	1478.324	1526.176	1403.965	1521.485	1362.849	1235.711	2261.724	1636.409	1626.875	1308.581	1150.684	1370.655	1474.651
1361	1006.262	1284.293	1078.38	913.577	1382.126	1475.762	1526.038	1404.128	1517.425	1363.918	1234.031	2272.496	1642.378	1623.095	1310.094	1155.16	1372.917	1478.297
1362	1004.804	1279.908	1078.376	909.459	1379.424	1478.309	1524.247	1406.886	1516.312	1362.335	1235.498	2268.035	1641.014	1618.792	1312.323	1150.823	1373.994	1476.464
1363	1006.275	1283.219	1081.387	909.912	1384.025	1481.851	1523.051	1406.768	1514.858	1363.777	1231.452	2263.053	1637.789	1627.486	1309.581	1152.202	1365.771	1478.036
1364	1004.913	1283.461	1080.74	910.575	1378.699	1479.395	1522.327	1405.322	1523.721	1364.936	1233.069	2268.443	1638.184	1623.72	1309.979	1153.688	1373.259	1478.979
1365	1004.391	1278.396	1080.193	913.466	1383.917	1478.603	1517.811	1408.974	1517.614	1362.257	1234.363	2261.953	1638.4	1626.421	1306.234	1154.638	1371.289	1471.089
1366	1007.485	1279.649	1075.202	910.152	1379.823	1476.815	1522.5	1402.171	1517.814	1361.964	1232.328	2259.565	1635.159	1622.433	1309.521	1149.851	1373.214	1479.297
1367	1006.648	1279.562	1073.227	908.421	1382.157	1476.198	1520.468	1405.235	1520.23	1363.777	1232.15	2259.463	1639.376	1620.901	1308.964	1154.965	1368.06	1473.135
1368	1003.327	1277.642	1076.037	908.526	1378.621	1475.322	1515.763	1405.206	1515.562	1361.137	1233.551	2258.059	1636.747	1624.25	1307.417	1153.904	1366.167	1475.26
1369	1004.869	1279.385	1077.401	910.318	1380.061	1480.557	1520.792	1406.199	1520.825	1366.647	1232.659	2263.939	1638.591	1624.296	1309.388	1151.621	1370.562	1483.698
1370	1002.78	1273.036	1077.278	910.685	1378.177	1471.719	1517.442	1403.111	1517.693	1366.241	1231.302	2256.457	1638.308	1629.965	1309.706	1151.986	1367.354	1476.724
1371	1007.975	1276.725	1078.606	909.2	1379.394	1474.957	1520.609	1402.439	1521.833	1364.369	1230.021	2253.759	1638.48	1621.651	1310.516	1152.468	1368.774	1474.432
1372	1003.134	1278.009	1078.306	909.371	1383.53	1475.344	1521.41	1403.909	1520.225	1364.87	1233.384	2257.833	1633.851	1623.588	1309.102	1146.468	1366.351	1478.88
1373	1001.72	1274.219	1076.385	906.951	1382.586	1476.041	1517.827	1401.185	1520.77	1360.499	1229.81	2255.341	1637.594	1630.389	1309.99	1155.323	1365.982	1478.922
1374	1001.53	1277.51	1081.019	909.204	1383.924	1472.349	1519.449	1404.068	1519.685	1362.251	1230.75	2251.98	1637.052	1628.208	1305.747	1149.876	1368.571	1476.703
1375	1003.483	1272.622	1078.643	908.341	1384.023	1473.653	1519.667	1402.304	1521.236	1362.562	1233.894	2259.959	1637.541	1627.968	1310.786	1151.801	1365.006	1474.885
1376	1001.374	1274.83	1076.211	908.571	1382.912	1473.316	1521.279	1406.32	1522.014	1362.223	1231.97	2257.88	1635.104	1623.079	1307.453	1146.404	1366.902	1480.198
1377	1003.839	1276.962	1075.214	907.573	1375.49	1476.709	1516.285	1403.975	1515.896	1362.743	1228.674	2252.794	1635.584	1627.276	1310.297	1151.082	1368.875	1483.276
1378	999.287	1278.982	1072.74	907.129	1380.869	1473.147	1517.929	1400.747	1518.304	1360.474	1231.486	2254.659	1637.208	1627.326	1306.977	1150.578	1367.351	1480.729
1379	1002.389	1274.078	1074.397	908.678	1379.088	1475.296	1521.308	1401.046	1517.512	1361.886	1230.325	2251.029	1636.608	1625.757	1305.682	1153.11	1368.979	1476.927
1380	999.666	1276.635	1077.295	909.2	1382.826	1470.501	1518.439	1400.612	1518.866	1363.164	1229.852	2252.508	1637.619	1627.877	1306.904	1152.351	1366.789	1477.87
1381	1002.782	1276.148	1079.733	909.552	1383.846	1477.709	1516.663	1401.12	1517.321	1363.984	1231.573	2245.616	1635.47	1623.245	1309.438	1151.284	1368.432	1475.755
1382	1003.465	1273.427	1077.543	910.91	1376.768	1475.395	1518.099	1401.374	1514.945	1361.522	1231.31	2245.802	1632.764	1626.59	1309.909	1149.415	1369.976	1479.724
1383	1002.201	1273.468	1075.399	906.966	1381.215	1471.696	1516.747	1398.974	1518.016	1361.303	1231.358	2247.759	1634.165	1622.227	1304.169	1147.727	1361.955	1471.047
1384	1003.624	1278.53	1080.079	908.723	1374.753	1474.676	1518.968	1397.745	1516.375	1363.513	1232.056	2241.349	1633.364	1628.722	1310.635	1146.475	1365.045	1479.708
1385	1003.109	1272.647	1074.935	910.562	1378.596	1475.435	1517.644	1400.743	1519.118	1364.576	1231.687	2250.012	1635.478	1628.363	1307.31	1149.73	1365.336	1478.203
1386	1000.644	1277.53	1078.884	907.846	1374.955	1469.395	1519.237	1401.935	1513.605	1362.845	1232.01	2246.774	1637.7	1624.345	1308.117	1145.167	1372.146	1478.219
1387	999.648	1270.535	1075.566	905.938	1381.356	1469.833	1515.397	1401.172	1517.869	1360.604	1229.911	2243.131	1632.932	1622.833	1310.109	1152.145	1363.863	1474.698
1388	999.032	1275.626	1077.517	907.24	1383.106	1472.539	1523.731	1399.742	1513.8	1363.492	1231.251	2249.596	1635.872	1628.306	1306.68	1150.206	1368.146	1470.125
1389	1001.163	1271.454	1077.097	906.627	1379.174	1471.711	1518.567	1399.216	1515.51	1362.02	1227.221	2246.378	1637.017	1625.755	1306.615	1149.837	1368.134	1473.479
1390	1004.208	1274.221	1075.956	906.891	1377.646	1473.805	1519.875	1403.559	1513.896	1361.417	1230.976	2248.757	1636.444	1626.338	1306.201	1150.734	1364.92	1476.755
1391	1001.852	1272.36	1076.882	907.794	1379.843	1472.395	1516.929	1399.394	1512.027	1365.644	1228.016	2241.145	1635.811	1627.62	1308.271	1148.252	1363.226	1477.135
1392	1001.866	1275.638	1075.002	909.73	1374.599	1472.694	1517.801	1401.589	1513.225	1363.736	1229.022	2240.741	1633.822	1622.454	1305.13	1153.344	1367.845	1471.125
1393	1002.606	1276.049	1079.471	904.582	1379.518	1471.403	1515.337	1403.016	1515.844	1357.925	1228.176	2240.739	1636.974	1624.947	1306.664	1149.025	1367.387	1473.448
1394	1007.339	1270.427	1070.852	909.009	1376.649	1472.448	1523.603	1398.125	1514.14	1361.141	1228.296	2231.728	1634.773	1624.38	1305.383	1148.794	1368.414	1474.974
1395	1005.624	1277.477	1076.74	907.481	1376.452	1467.618	1517.699	1400.698	1520.329	1360.308	1226.255	2219.749	1634.18	1622.394	1305.198	1145.567	1364.804	1479.599
1396	1004.517	1271.785	1075.77	906.099	1383.907	1475.519	1515.122	1400.364	1514.384	1359.039	1229.792	2231.843	1634.879	1628.211	1305.909	1151.692	1362.717	1474.651
1397	997.723	1271.53	1074.097	906.562	1374.48	1471.676	1521.692	1399.381	1513.553	1363.92	1229.417	2232.865	1636.723	1634.329	1305.846	1147.837	1367.881	1479.625
1398	1003.644	1270.389	1075.03	909.281	1377.901	1472.653	1518.667	1401.634	1516.452	1360.046	1231.869	2227.467	1634.894	1628.498	1306.969	1150.699	1367.994	1474.792
1399	1000.951	1271.206	1073.826	905.991	1377.593	1472.863	1518.942	1399.949	1520.329	1360.763	1227.271	2222.284	1635.289	1622.778	1304.352	1152.135	1367.702	1477.859
1400	999.359	1272.356	1078.596	907.68	1378.207	1469.278	1519.542	1398.888	1515.704	1363.102	1228.914	2226.216	1635.289	1623.861	1307.167	1147.883	1363.693	1480.359
1401	1002.01	1276.069	1075.548	905.843	1377.283	1470.785	1521.987	1399.499	1512.718	1360.807	1229.751	2226.62	1634.733	1623.66	1309.635	1150.968	1369.396	1479.302
1402	1000.488	1268.602	1077.671	905.418	1376.705	1472.975	1512.035	1396.954	1516.4	1358.656	1226.627	2225.224	1630.447	1628.301	1305.57	1148.259	1364.994	1477.188
1403	998.997	1269.931	1073.636	904.942	1378.045	1470.932	1520.051	1399.127	1512.597	1360.435	1230.351	2219.708	1633.35	1629.387	1303.724	1151.028	1360.551	1476.703
1404	1001.074	1271.246	1075.817	905.693	1376.922	1467.048	1520.801	1398.654	1516.49	1357.49	1227.849	2214.484	1631.626	1626.384	1302.693	1149.053	1366.223	1477.156
1405	1003.116	1272.403	1073.622	905.556	1375.485	1471.273	1513.151	1396.357	1512.701	1361.046	1226.847	2216.141	1638.019	1621.192	1304.409	1146.362	1368.887	1474.714
1406	1005.282	1267.855	1075.207	905.828	1378.25	1475.162	1510.619	1400.067	1513.233	1359.027	1228.653	2219.833	1638.837	1623.236	1309.503	1144.883	1368.622	1472.484
1407	1002.678	1267.468	1079.763	907.378	1375.225	1472.691	1519.532	1398.193	1512.258	1359.64	1231.498	2219.51	1635.031	1629.382	1306.271	1147.383	1365.646	1475.635
1408	1002.03	1271.069	1077.186	908.23	1379.371	1471.228	1518.968	1397.622	1513.129	1361.141	1228.102	2210.533	1630.406	1620.526	1302.641	1147.777	1364.289	1473.688
1409	1003.978	1270.727	1075.058	909.182	1376.311	1472.01	1518.458	1394.357	1510.148	1359.05	1226.708	2212.141	1638.232	1626.157	1304.693	1147.713	1362.089	1473.339
1410	998.324	1271.076	1077.766	904.5	1374.972	1466.446	1516.625	1398.232	1511.901	1360.522	1227.644	2211.941	1632.305	1626.734	1304.727	1148.457	1362.238	1475.688
1411	1000.218	1268.004	1074.963	907.15	1376.606	1468.109	1511.987	1396.974	1513.26	1362.701	1229.999	2213.416	1632.406	1627.264	1303.255	1148.773	1362.943	1471.521
1412	998.354	1267.535	1076.643	904.979	1376.434	1471.656	1516.583	1396.316	1513.926	1358.396	1228.763	2207.559	1631.172	1629.526	1297.927	1144.986	1367.438	1472.083
1413	1000.032	1272.324	1078.251	904.506	1375.028	1469.597	1516.452	1396.726	1509.592	1357.501	1224.691	2203.831	1633.456	1622.438	1302.51	1145.404	1359.685	1472.984
1414	1000.619	1268.919	1075.828	906.981	1375.588	1469.408	1515.272	1394.452	1511.148	1355.586	1226.641	2209.555	1632.317	1624.708	1303.654	1148.521	1364.054	1468.828
1415	999.606	1268.532	1075.643	902.908	1374.626	1468.77	1512.026	1398.982	1511.896	1356.364	1228.503	2208.376	1633.844	1626.59	1300.107	1145.94	1366.607	1476.208
1416	1001.616	1269.461	1073.722	904.803	1376.715	1469.375	1515.869	1399.78	1514.66	1360.069	1224.956	2210.49	1633.633	1628.419	1300.997	1145.05	1364.679	1482.318
1417	997.703	1270.203	1072.436	905.172	1375.684	1468.187	1512.356	1395.96	1509.277	1357.904	1228.358	2203.924	1630.178	1624.595	1305.13	1151.504	1364.399	1477.583
1418	998.337	1270.116	1072.548	903.382	1375.5	1472.114	1514.022	1394.487	1514.469	1365.205	1227.838	2205.606	1636.688	1624.63	1303.997	1148.901	1365.247	1474.094
1419	999.644	1272.418	1072.917	904.245	1376.189	1471.722	1516.429	1396.005	1511.608	1358.25	1226.745	2199.025	1634.291	1625.792	1307.242	1147.032	1363.732	1477.365
1420	998.262	1271.456	1077.466	901.884	1375.684	1472.157	1513.333	1396.532	1513.767	1358.027	1225.142	2205.153	1633.199	1628.586	1303.924	1150.426	1364.97	1479.802
1421	1002.329	1270.693	1075.179	905.521	1373.826	1474.701	1514.006	1395.411	1514.249	1358.223	1224.243	2203.606	1633.421	1626.958	1305.029	1149.078	1368.899	1476.401
1422	1001.213	1272.036	1074.882	905.318	1376.258	1467.754	1513.837	1395.394	1516.189	1357.645	1225.65	2205.496	1633.412	1627.819	1299.339	1143.337	1367.429	1478.089
1423	998.067	1271.756	1074.36	903.852	1375.505	1465.734	1512.199	1394.786	1506.397	1356.353	1224.271	2200.943	1633.868	1627.174	1302.966	1144.192	1361.592	1471.891
1424	997.676	1266.4	1074.951	901.657	1375.548	1468.765	1512.538	1394.302	1511.342	1359.583	1225.879	2199.084	1636.279	1633.255	1305.023	1150.177	1359.25	1471.406
1425	998.342	1269.843	1075.179	901.691	1373.22	1471.208	1515.308	1393.218	1511.975	1357.103	1227.281	2195.822	1631.411	1627.75	1305.341	1144.096	1362.229	1472.141
1426	1002.406	1268.74	1074.443	906.27	1374.412	1471.896	1520.208	1394.339	1512.085	1357.171	1227.449	2198.926	1636.059	1629.151	1301.711	1144.713	1364.619	1477.224
1427	998.48	1267.958	1070.209	899.987	1371.556	1468.648	1510.478	1396.942	1510.597	1358.74	1224.785	2199.139	1635.893	1626.715	1305.305	1148.376	1363.027	1475.271
1428	997.921	1267.264	1073.45	901.955	1375.371	1470.43	1512.244	1398.94	1514.192	1360.175	1225.66	2199.431	1634.01	1630.509	1307.909	1146.472	1370.497	1475.339
1429	1000.532	1268.204	1075.573	905.67	1376.174	1469.02	1514.772	1391.833	1511.205	1358.882	1225.57	2204.2	1634.146	1632.174	1299.703	1147.316	1360.476	1472.922
1430	998.554	1265.832	1073.668	907.273	1376.437	1467.927	1515.506	1394.225	1520.386	1358.34	1225.216	2201.914	1630.497	1626.481	1297.773	1150.489	1363.31	1474.146
1431	997.277	1272.246	1072.457	904.142	1379.982	1469.567	1516.189	1398.612	1506.841	1361.232	1225.503	2199.959	1635.019	1630.211	1304.104	1144.798	1363.015	1473.062
1432	1000.975	1269.344	1071.278	903.187	1375.712	1468.706	1510.388	1399.269	1507.205	1354.576	1224.79	2207.316	1634.853	1626.963	1303.026	1143.149	1366.56	1472.391
1433	1001.983	1265.358	1074.046	903.912	1373.432	1469.514	1513.843	1393.826	1512.869	1357.412	1223.798	2206.645	1632.324	1627.757	1302.948	1142.028	1366.688	1476.297
1434	996.473	1266.266	1070.694	900.253	1372.275	1466.719	1508.304	1396.884	1512.211	1358.914	1224.257	2207.561	1633.938	1627.201	1305.734	1143.408	1365.482	1466.292
1435	998.468	1265.629	1073.445	903.906	1373.881	1463.8	1515.769	1394.197	1514.197	1356.945	1225.686	2208.904	1631.591	1624.692	1299.88	1143.989	1370.783	1472.432
1436	994.864	1269.973	1071.466	905.472	1374.891	1464.534	1512.122	1396.838	1508.748	1359.175	1222.484	2206.839	1630.499	1630.479	1296.862	1153.27	1360.574	1473.016
1437	998.525	1267.213	1072.884	903.513	1373.437	1462.992	1513.554	1394.705	1509.184	1359.893	1223.84	2210.977	1633.003	1625.81	1302.18	1143.305	1365.985	1473.906
1438	995.196	1268.11	1068.991	901.899	1373.806	1469.678	1514.404	1397.615	1510.488	1357.888	1224.355	2214.1	1634.731	1625.326	1304.331	1148.145	1371.074	1477.125
1439	999.681	1268.156	1075.677	902.21	1375.53	1470.734	1514.952	1394.079	1513.047	1360.119	1226.01	2211.135	1628.447	1632.401	1300.224	1144.057	1365.836	1472.729
1440	998.767	1266.479	1072.657	899.745	1371.591	1467.061	1512.478	1397.74	1510.436	1356.729	1224.775	2215.433	1628.12	1632.752	1303.266	1146.156	1370.946	1473.302
1441	998.703	1268.595	1075.1	901.629	1375.492	1467.8	1512.202	1397.083	1512.37	1357.578	1225.216	2210.765	1631.624	1632.349	1301.172	1146.096	1369.301	1470.88
1442	998.072	1269.071	1072.775	901.65	1375.654	1472.38	1513.045	1398.265	1515.795	1357.355	1227.23	2209.137	1633.411	1631.102	1305.568	1144.078	1364.673	1474.458
1443	997.782	1269.629	1075.383	902.974	1370.657	1471.932	1513.423	1398.717	1510.055	1358.536	1222.6	2215.733	1630.165	1625.164	1304.031	1141.184	1370.438	1472.198
1444	998.797	1266.119	1075.367	903.554	1369.333	1468.048	1511.167	1396.225	1508.438	1356.116	1226.629	2218.741	1634.433	1628.236	1302.393	1143.415	1370.318	1477.156
1445	996.777	1265.143	1072.585	903.403	1374.732	1465.063	1507.647	1395.708	1508.885	1358.107	1223.745	2216.049	1633.962	1628.928	1305.013	1147.089	1367.176	1477.365
1446	999.515	1270.132	1073.917	902.828	1375.177	1466.397	1512.301	1392.443	1510.312	1355.788	1223.704	2219.39	1634.014	1626.22	1303.953	1147.681	1368.06	1470.094
1447	997.465	1268.398	1071.357	900.659	1371.843	1470.823	1512.872	1390.603	1506.038	1356.397	1224.554	2217.051	1633.669	1626.854	1303.776	1143.085	1367.458	1465.786
1448	998	1263.436	1073.573	902.178	1376.126	1467.208	1511.119	1394.093	1507.899	1359.914	1223.194	2212.747	1632.759	1632.949	1301.547	1149.791	1361.786	1467.401
1449	999.606	1262.13	1071.327	901.094	1375.533	1463.144	1512.923	1391.415	1511.951	1357.433	1224.102	2212.992	1632.698	1627.662	1300.758	1142.734	1360.64	1471.021
1450	998.124	1263.722	1072.411	898.315	1369.71	1470.691	1510.429	1389.504	1506.348	1356.87	1221.934	2217.145	1632.917	1635.083	1299.477	1147.319	1366.571	1480.188
1451	996.678	1263.286	1074.828	902.659	1372.242	1468.82	1509.724	1394.891	1508.66	1357.43	1224.579	2220.729	1635.267	1632.056	1305.969	1144.716	1367.634	1471.297
1452	999.614	1266.542	1071.845	898.124	1376.523	1466.496	1513.878	1394.923	1511.17	1356.084	1224.006	2214.212	1633.126	1631.637	1299.984	1146.308	1366.786	1473.193
1453	998.624	1267.523	1074.186	899.172	1372.929	1466.134	1511.112	1392.018	1511.203	1363.1	1224.929	2217.196	1634.111	1631.292	1299.589	1149.936	1367.765	1471.724
1454	997.661	1266.231	1073.278	901.006	1373.561	1464.228	1507.157	1393.464	1510.953	1356.344	1223.564	2215.243	1632.402	1628.373	1303.138	1143.163	1361.47	1471.115
1455	998.037	1268.573	1073.93	901.7	1376.437	1465.238	1510.635	1391.993	1509.589	1355.273	1221.966	2212.684	1633.064	1629.917	1300.031	1145.408	1365.747	1475.578
1456	997.349	1264.121	1074.756	901.348	1368.692	1468.286	1510.997	1393.144	1509.203	1359.651	1220.557	2222.743	1630.688	1633.757	1302.729	1142.957	1370.268	1478.016
1457	998.522	1264.441	1071.042	903.041	1367.914	1467.461	1505.689	1397.571	1507.729	1352.624	1223.373	2221.508	1633.549	1630.942	1305.487	1142.904	1366.539	1473.901
1458	1001.619	1267.344	1072.589	901.358	1371.434	1468.562	1510.224	1392.211	1512.025	1357.601	1224.267	2219.014	1636.698	1632.442	1302.052	1141.103	1368.22	1467.443
1459	1000.527	1262.107	1073.849	901.689	1371.881	1463.008	1511.551	1390.872	1512.866	1354.688	1224.85	2213.308	1629.296	1633.248	1303.841	1148.025	1363.304	1471.099
1460	996.144	1267.226	1070.095	902.382	1368.543	1467.24	1507.942	1392.677	1506.715	1357.804	1221.56	2213.822	1634.324	1630.141	1300.62	1143.319	1365.271	1468.734
1461	995.552	1267.298	1073.22	901.549	1368.455	1464.486	1510.285	1388.663	1509.326	1355.096	1224.111	2210.808	1636.08	1625.734	1303.336	1142.376	1367.188	1466.958
1462	995.812	1266.854	1073.135	901.225	1370.232	1466.724	1512.154	1390.322	1508.263	1355.572	1220.942	2203.541	1633.47	1629.951	1296.945	1141.238	1368.649	1468.224
1463	996.827	1267.226	1071.081	899.762	1373.005	1466.468	1506.26	1388.235	1506.375	1356.499	1221.806	2209.68	1631.586	1633.042	1299.107	1141.656	1369.917	1465.276
1464	999.943	1266.854	1070.712	902.858	1374.689	1464.091	1508.218	1391.65	1506.126	1357.362	1223.45	2207.563	1630.896	1624.599	1302.755	1146.277	1363.932	1467.76
1465	992.896	1262.237	1067.84	901.773	1373.947	1463.114	1508.397	1392.311	1509.011	1355.701	1222.298	2207.816	1635.388	1631.604	1305.594	1146.209	1369.426	1473.594
1466	996.173	1262.434	1069.534	902.049	1366.038	1466.99	1508.782	1391.047	1508.263	1355.207	1220.939	2210.529	1630.354	1631.843	1301.188	1140.67	1367.137	1471.427
1467	996.366	1261.226	1069.652	899.644	1366.788	1467.82	1506.679	1391.872	1508.131	1357.216	1220.862	2209.975	1633.152	1633.262	1303.195	1141.688	1370.167	1472.865
1468	993.423	1263.629	1069.095	899.775	1369.985	1466.81	1501.535	1387.824	1508.003	1354.736	1219.453	2209.173	1632.648	1634.715	1299.43	1140.28	1366.562	1465.115
1469	995.431	1266.081	1073.056	899.586	1372.477	1465.048	1503.112	1390.29	1507.093	1355.308	1220.894	2202.912	1629.938	1632.593	1300.667	1141.344	1362.351	1470.724
1470	998.205	1268.465	1068.578	901.33	1369.629	1466.261	1505.003	1392.659	1508.937	1356.922	1217.455	2210.31	1633.808	1624.769	1303.974	1143.55	1362.64	1470.786
1471	993.579	1262.799	1069.028	900.313	1370.401	1466.739	1505.186	1391.756	1506.962	1353.376	1219.868	2203.557	1635.092	1629.144	1301.93	1143.319	1363.512	1470.005
1472	997.173	1261.81	1071.072	897.663	1365.101	1464.76	1507.288	1392.729	1508.83	1352.13	1218.932	2205.367	1634.513	1626.745	1298.138	1144.266	1366.964	1462.583
1473	992.597	1260.141	1069.195	901.172	1370.838	1464.58	1504.304	1390.696	1507.529	1353.282	1217.72	2208.212	1634.853	1628.907	1302.99	1142.142	1369.786	1466.938
1474	997.156	1263.854	1067.643	899.633	1366.874	1462.815	1502.468	1391.712	1509.699	1353.948	1221.541	2211.12	1632.002	1632.465	1300.083	1143.833	1361.818	1470.281
1475	995.572	1264.293	1070.74	900.12	1371.747	1460.534	1504.753	1389.457	1505.425	1354.032	1218.498	2207.12	1633.454	1630.076	1300.464	1137.936	1364.268	1467.219
1476	996.047	1262.418	1070.088	902.026	1367.121	1466.633	1508.189	1391.916	1506.814	1356.337	1219.444	2206.525	1630.425	1627.565	1305.326	1139.472	1367.062	1469.177
1477	995.725	1263.902	1069.601	900.912	1366.364	1462.917	1503.324	1389.643	1508.54	1352.467	1218.447	2210.669	1632.213	1631.743	1297.201	1139.986	1364.304	1467.953
1478	992.958	1261.454	1070.327	896.313	1368.051	1465.035	1507.109	1388.88	1506.427	1355.574	1218.852	2208.329	1632.201	1627.586	1301.372	1143.358	1364.188	1460.865
1479	989.936	1264.335	1070.151	898.431	1370.77	1458.777	1507.76	1386.086	1502.723	1353.565	1217.264	2220.375	1629.844	1629.933	1300.18	1138.989	1365.518	1468.786
1480	996.849	1265.891	1071.703	899.197	1368.682	1463.198	1509.179	1388.858	1505.575	1356.193	1218.583	2221.627	1634.191	1630.537	1298.513	1140.429	1363.491	1466.432
1481	994.795	1261.291	1072.063	895.642	1366.356	1465.909	1506.369	1387.074	1505.104	1354.925	1216.695	2217.259	1637.229	1628.887	1297.958	1138.262	1359.214	1470.214
1482	995.163	1261.085	1069.944	897.582	1364.149	1462.466	1507.779	1387.107	1502.466	1353.699	1218.592	2214.908	1631.14	1627.468	1298.951	1141.979	1363.137	1468.208
1483	994.349	1264.785	1069.292	895.026	1368.023	1462.696	1502.208	1395.383	1502.567	1356.948	1217.341	2218.114	1632.726	1628.153	1302.039	1140.766	1364.69	1465.984
1484	995.842	1262.078	1070.506	895.502	1366.997	1467.043	1507.34	1390.629	1508.742	1356.709	1221.502	2217.769	1634.392	1629.567	1301.5	1139.011	1363.64	1468.557
1485	996.25	1263.036	1073.942	898.511	1368.869	1462.451	1510.843	1388.67	1504.885	1355.159	1219.385	2216.194	1632.87	1625.442	1296.279	1142.337	1366.202	1470.932
1486	994.715	1263.423	1071.443	899.974	1368.391	1468.577	1503.981	1391.685	1505.943	1353.947	1216.971	2222.057	1633.634	1626.447	1298.383	1140.986	1364.521	1470.724
1487	997.822	1261.553	1069.072	897.17	1370.73	1463.714	1504.372	1387.469	1503.071	1353.479	1220.381	2221.769	1632.827	1629.727	1297.602	1145.227	1368.815	1470.026
1488	997.406	1263.08	1072.035	900.215	1367.051	1462.281	1506.311	1388.107	1505.37	1352.403	1218.684	2216.441	1633.175	1628.322	1296.5	1139.663	1360.949	1464.823
1489	996.077	1264.819	1070.22	898.62	1369.141	1461.539	1504.513	1386.872	1508.082	1353.604	1217.117	2216.139	1627.664	1629.343	1297.849	1139.688	1363.042	1471.411
1490	994.621	1260.882	1067.216	898.148	1368.785	1464.329	1508.804	1388.859	1503.786	1356.004	1217.475	2217.523	1633.267	1630.641	1295.818	1141.358	1364.631	1471.016
1491	993.054	1261.57	1069.594	899.028	1365.841	1462.061	1509.753	1392.269	1502.364	1354.349	1217.781	2216.726	1633.049	1626.651	1300.659	1142.156	1366.125	1468.078
1492	995.723	1259.228	1069.121	899.245	1364.687	1462.268	1508.625	1387.025	1503.559	1353.809	1215.732	2220.086	1631.797	1629.213	1299.388	1138.787	1366.812	1466.766
1493	993.829	1258.734	1068.524	897.534	1364.341	1460.051	1500.176	1389.924	1507.827	1352.255	1216.423	2219.849	1633.66	1629.231	1301.727	1136.886	1360.402	1470.729
1494	994.116	1264.499	1070.972	898.431	1369.619	1463.451	1504.045	1386.787	1506.515	1352.635	1217.68	2219.639	1629.627	1632.507	1295.646	1145.184	1358.211	1469.573
1495	994.557	1261.145	1070.323	897.788	1367.937	1460.681	1500.907	1384.517	1506.063	1355.303	1215.855	2215.871	1629.019	1628.113	1298.357	1138.032	1361.815	1464.292
1496	993.582	1261.32	1069.893	896.408	1368.843	1460.58	1499.439	1389.771	1498.06	1353.487	1216.853	2218.774	1633.39	1631.134	1297.784	1139.578	1364.601	1461.969
1497	992.955	1260.405	1066.545	895.818	1369.755	1459.114	1507.651	1389.079	1499.627	1360.012	1216.309	2224.479	1631.981	1627.164	1300.062	1140.465	1359.592	1468.74
1498	993.619	1260.306	1067.425	897.704	1367.457	1464.068	1496.663	1387.794	1502.808	1351.342	1216.59	2224.778	1630.31	1630.213	1302.156	1138.929	1365.217	1461.833
1499	994.592	1258.629	1067.411	898.446	1362.412	1464.01	1504.458	1386.715	1502.94	1354.9	1216.22	2222.004	1632.029	1631.757	1301.492	1139.248	1356.259	1465.615
1500	993.275	1260.338	1070.065	896.418	1366.881	1459.046	1498.122	1384.622	1497.342	1354.499	1214.572	2216.988	1628.697	1627.549	1295.417	1141.128	1353.229	1463.646
1501	995.715	1264.107	1069.671	896.062	1367.076	1465.808	1506.381	1385.735	1503.134	1354.381	1216.312	2215.82	1634.194	1631.852	1296.393	1143.308	1354.777	1468.021
1502	993.582	1260.306	1067.958	897.418	1367.649	1463.43	1503.663	1386.35	1506.515	1354.453	1217.336	2212.91	1630.407	1626.505	1296.276	1137.766	1363.051	1468.359
1503	995.564	1255.575	1069.39	896.459	1368.356	1464.223	1503.426	1387.808	1505.153	1349.724	1215.925	2212.276	1630.64	1630.34	1300.315	1138.762	1361.238	1461.828
1504	996.653	1258.96	1067.907	898.253	1369.28	1459.995	1503.554	1387.919	1502.441	1353.276	1216.331	2216.037	1630.582	1634.896	1294.409	1138.174	1359.152	1464.562
1505	996.606	1257.557	1066.188	897.193	1370.599	1463.671	1502.324	1387.835	1502.326	1349.148	1212.71	2209.059	1627.357	1627.549	1294.5	1140.096	1357.646	1462.167
1506	993.933	1260.55	1068.176	895.972	1366.018	1463.063	1500.702	1389.067	1502.222	1355.938	1218.281	2214.178	1634.083	1627.407	1297.549	1141.621	1359.994	1462.474
1507	993.314	1258.627	1067.176	895.088	1363.942	1462.975	1501.833	1390.861	1503.304	1347.793	1215.954	2213.753	1632.312	1627.704	1295.974	1139.603	1365.357	1469.193
1508	993.554	1260.839	1065.942	895.818	1361.684	1460.253	1500.16	1389.149	1500.734	1353.998	1213.89	2210.749	1634.536	1629.565	1298.958	1135.667	1361.94	1470.922
1509	993.119	1260.675	1071.234	897.129	1365.687	1464.114	1500.619	1391.715	1499.233	1351.592	1218.299	2211.8	1631.768	1628.474	1295.849	1144.943	1356.985	1467.193
1510	993.158	1260.351	1069.283	897.985	1368.301	1456.539	1499.583	1386.107	1501.545	1353.396	1217.854	2205.647	1631.78	1632.618	1292.398	1136.823	1357.217	1466.62
1511	993.262	1262.298	1064.991	897.461	1365.396	1461.737	1501.359	1386.404	1496.271	1354.922	1216.686	2204.186	1627.099	1628.984	1293.648	1136.794	1360.438	1460.083
1512	993.384	1263.127	1068.051	894.785	1369.651	1464.554	1505.638	1388.932	1499.526	1353.574	1217.26	2201.774	1630.927	1628.137	1295.81	1136.993	1356.908	1466.198
1513	993.735	1260.922	1069.26	898.646	1365.962	1460.051	1498.237	1387.142	1500.567	1351.752	1214.651	2202.369	1631.792	1629.266	1292.297	1136.982	1360.062	1466.797
1514	995.255	1261.36	1069.705	896.279	1366.79	1459.732	1507.167	1386.701	1500.025	1353.565	1212.969	2208.325	1628.922	1629.009	1295.753	1140.301	1359.949	1465.672
1515	994.116	1261.425	1069.093	896.232	1368.629	1458.471	1505.135	1388.949	1499.534	1353.146	1214.573	2204.816	1632.998	1626.488	1297.917	1138.472	1362.283	1467.234
1516	993.938	1258.794	1067.325	897.693	1365.301	1458.167	1502.029	1386.39	1499.932	1350.727	1214.698	2205.402	1634.541	1629.002	1293.815	1134.95	1358.533	1462.776
1517	993.799	1261.038	1069.362	897.283	1364	1457.577	1504.984	1388.425	1498.255	1351.886	1217.586	2212.029	1635.555	1636.051	1299.862	1138.823	1358.452	1468.135
1518	996.201	1255.882	1066.773	898.453	1366.412	1457.671	1498.349	1387.19	1499.559	1352.825	1214.531	2208.035	1629.603	1632.854	1295.753	1137.614	1354.015	1460.667
1519	992.572	1263.215	1065.564	895.382	1364.131	1458.38	1499.869	1384.559	1500.893	1353.877	1216.653	2204.598	1628.802	1627.407	1295.547	1137.163	1355.682	1462.432
1520	997.686	1259.826	1064.891	900.367	1366.851	1460.01	1497.545	1386.179	1498.564	1353.898	1214.858	2207.757	1635.728	1629.181	1295.466	1137.713	1357.67	1463.323
1521	991.213	1258.819	1070.297	894.397	1366.694	1459.613	1498.651	1387.417	1499.734	1352.077	1215.135	2206.021	1635.334	1629.178	1296.125	1135.745	1359.402	1461.224
1522	990.285	1257.429	1065.763	896.594	1362.742	1460.195	1497.279	1388.062	1503.967	1353.116	1217.14	2206.274	1634.166	1629.336	1296.385	1137.993	1352.25	1462.323
1523	992.634	1259.033	1067.214	898.582	1366.111	1457.479	1501.542	1388.018	1503.471	1352.888	1214.76	2209.133	1629.296	1630.097	1297.604	1132.114	1360.938	1462.766
1524	993.955	1256.859	1070.645	897.601	1364.742	1461.484	1497.881	1387.195	1499.282	1354.724	1216.739	2210.708	1634.36	1629.264	1297.854	1135.032	1356.399	1466.651
1525	991.537	1260.985	1067.209	898.067	1363.359	1459.443	1497.369	1384.819	1500.767	1352.622	1214.599	2207.229	1632.211	1629.37	1293.258	1141.961	1357.518	1458.885
1526	992.455	1259.188	1066.051	898.504	1359.076	1456.701	1499.119	1381.747	1501.395	1349.996	1213.26	2208.48	1631.191	1630.366	1293.469	1136.745	1353.741	1470.979
1527	991.247	1259.971	1066.884	900.661	1361.859	1456.149	1494.952	1382.29	1499.649	1354.396	1213.835	2205.159	1630.102	1633.197	1293.417	1134.149	1355.241	1462.469
1528	989.52	1254.703	1067.562	898.635	1364.25	1454.048	1499.385	1383.188	1503.918	1350.269	1212.502	2211.353	1631.329	1632.579	1293.622	1132.826	1352.161	1456.13
1529	993.451	1258.081	1066.61	898.687	1366.25	1458.823	1499.202	1385.942	1498.003	1350.97	1212.884	2219.794	1630.586	1634.162	1292.742	1130.816	1356.887	1461.677
1530	990.906	1260.152	1065.78	896.794	1365.46	1459.02	1497.519	1389.343	1497.523	1354.488	1212.754	2211.333	1631.198	1628.345	1292.885	1135.911	1356.815	1460.594
1531	989.908	1258.694	1064.564	897.124	1365.763	1458.005	1495.003	1385.262	1500.263	1352.968	1210.877	2210.863	1632.165	1637.192	1295.328	1135.755	1355.542	1462.943
1532	989.861	1252.696	1063.278	897.908	1365.27	1457.301	1497.529	1380.849	1499.173	1350.909	1214.57	2209.822	1626.224	1636.099	1290.016	1138.319	1353.807	1462.276
1533	993.084	1254.159	1066.745	893.328	1362.061	1458.448	1501.218	1381.666	1501.674	1348.208	1211.31	2212.023	1631.634	1635.419	1293.99	1134.053	1354.387	1459.495
1534	990.552	1259.698	1067.775	897.21	1364.803	1455.894	1497.907	1384.554	1496.688	1352.456	1215.161	2210.418	1630.042	1631.359	1292.357	1134.287	1359.369	1459.62
1535	993.567	1257.653	1067.842	896.764	1362.922	1456.329	1486.173	1380.96	1497.918	1355.681	1215.062	2210.545	1630.05	1631.609	1290.344	1138.667	1353.363	1465.365
1536	992.691	1254.832	1067.545	895.779	1359.917	1458.127	1497.179	1385.376	1499.219	1352.604	1213.289	2210.772	1633.355	1631.324	1290.81	1132.748	1356.321	1463.51
1537	998.146	1256.732	1066.29	895.921	1364.126	1459.656	1497.147	1384.459	1500.688	1351.92	1211.783	2207.337	1630.399	1631.252	1291.151	1137.23	1355.089	1458.104
1538	991.51	1256.315	1070.524	894.043	1366.849	1458.542	1498.679	1385.355	1499.63	1351.827	1211.938	2210.916	1632.333	1633.618	1294.102	1134.532	1353.643	1462.714
1539	995.49	1258.474	1066.852	893.931	1361.23	1457.666	1497.673	1387.819	1492.605	1354.636	1210.637	2207.871	1630.468	1627.611	1288.966	1132.826	1353.929	1460.87
1540	994.653	1256.68	1070.186	896.047	1365.349	1457.671	1496.221	1385.005	1495.932	1350.426	1210.607	2204.712	1632.924	1633.394	1290.516	1138.585	1352.777	1456.312
1541	996.438	1257.228	1068.483	895.515	1364.551	1458.873	1499.128	1386.03	1497.986	1353.865	1215.186	2202.553	1633.123	1631.22	1291.417	1137.22	1350.762	1471.672
1542	996.094	1258.75	1067.162	898.833	1362.626	1455.524	1499.202	1382.935	1498.389	1350.248	1212.865	2206.951	1632.324	1632.113	1291.216	1135.904	1358.58	1461.193
1543	992.775	1260.526	1066.35	892.985	1362.987	1454.316	1498.356	1383.564	1500.386	1349.872	1211.732	2204.714	1628.863	1632.238	1296.089	1136.862	1355.25	1460.995
1544	990.626	1258.494	1067.64	895.026	1361.689	1459.162	1495.875	1382.801	1499.438	1354.394	1210.766	2203.52	1636.381	1631.833	1293.216	1135.557	1354.208	1462.094
1545	991.475	1253.993	1063.719	894.107	1363.22	1458.959	1492.875	1381.504	1498.025	1353.922	1212.2	2205.376	1632.735	1636.646	1291.305	1134.543	1353.22	1460.682
1546	991.755	1256.405	1064.404	896.996	1364.682	1453.891	1496.154	1379.285	1499.773	1350.847	1212.899	2200.963	1632.631	1627.75	1290.286	1137.77	1351.557	1456.896
1547	991.579	1254.219	1068.499	895.607	1361.505	1454.572	1495.064	1380.49	1493.693	1350.068	1211.891	2206.641	1628.579	1633.259	1289.534	1134.135	1352.205	1456.224
1548	989.272	1252.28	1062.838	894.24	1367.364	1452.215	1492.808	1382.302	1500.83	1349.064	1207.385	2205.371	1624.352	1632.401	1290.357	1136.656	1352.69	1460.38
1549	991.599	1252.723	1061.933	896.373	1361.513	1455.716	1496.718	1381.93	1498.959	1349.324	1210.575	2204.931	1629.464	1631.104	1290.758	1137.114	1351.911	1456.63
1550	992.53	1255.354	1064.35	893.994	1362.136	1453.456	1495.696	1378.828	1497.134	1353.966	1210.05	2205.371	1629.038	1631.343	1289.393	1138.543	1353.095	1456.255
1551	987.131	1252.438	1064.854	891.933	1359.942	1457.641	1490.907	1382.863	1497.762	1353.037	1210.957	2209.125	1631.733	1636.06	1291.753	1133.816	1355.512	1455.37
1552	991.547	1257.367	1067.865	895.097	1361.934	1459.61	1493.75	1381.22	1499.222	1348.298	1211.348	2205.449	1632.537	1639.153	1292.62	1133.606	1354.562	1458.078
1553	991.567	1254.727	1068.613	894.991	1368.747	1455.61	1497.058	1380.585	1498.803	1352.007	1211.479	2205.253	1628.565	1630.912	1295.453	1134.777	1355.932	1461.578
1554	993.228	1257.192	1066.469	895.472	1370.149	1454.98	1495.058	1384.234	1500.411	1354.112	1212.254	2202.908	1628.192	1634.713	1290.242	1137.021	1352.193	1457.859
1555	990.889	1255.403	1068.529	895.268	1366.659	1454.582	1494.724	1380.48	1499.455	1352.319	1210.234	2198.339	1632.009	1633.076	1287.872	1134.482	1354.967	1462.276
1556	992.785	1256.298	1065.323	894.506	1369.684	1454.365	1493.978	1381.589	1503.411	1352.535	1211.51	2197.569	1628.319	1632.317	1290.445	1138.677	1350.982	1457.557
1557	990.614	1253.582	1064.471	898.702	1362.343	1456.997	1494.202	1383.315	1499.167	1350.004	1211.613	2199.812	1632.196	1632.37	1294.643	1135.355	1354.58	1462.5
1558	992.359	1257.226	1069.135	894.946	1367.513	1457.491	1491.087	1377.779	1501.956	1350.563	1209.845	2197.251	1632.426	1632.438	1290.859	1135.138	1354.923	1457.495
1559	990.557	1254.521	1065.438	894.657	1363.707	1453.661	1492.487	1383.188	1520.899	1355.494	1209.918	2199.541	1635.458	1634.662	1293.318	1132.234	1351.515	1460.729
1560	990.906	1256.212	1063.763	894.942	1365.341	1454.375	1499.442	1382.961	1518.181	1352.963	1209.749	2200.539	1627.827	1635.148	1289.852	1138.401	1349.798	1461.786
1561	989.871	1256.77	1070.861	895.167	1366.407	1455.597	1497.603	1380.33	1517.195	1352.298	1210.688	2192.922	1624.556	1635.238	1292.404	1137.418	1354.902	1463.141
1562	990.572	1253.533	1068.436	893.659	1366.452	1452.666	1495.103	1384.954	1510.625	1353.875	1212.593	2197.322	1625.248	1628.421	1290.219	1135.812	1351.488	1462.547
1563	991.047	1253.919	1066.91	894.599	1362.907	1453.663	1495.811	1386.576	1514.255	1354.004	1210.348	2197.812	1629.731	1631.655	1293.201	1132.55	1353.173	1458.87
1564	989.059	1251.362	1065.675	895.082	1365.083	1451.911	1494.163	1380.928	1509.863	1359.406	1210.23	2200.733	1628.348	1635.026	1292.255	1135.376	1355.735	1464.104
1565	993.646	1253.508	1067.374	893.474	1361.942	1456.456	1490.926	1382.431	1509.751	1353.173	1214.433	2201.514	1630.282	1635.799	1295.497	1132.181	1349.932	1460.349
1566	988.953	1252.058	1063.91	893.704	1366.586	1453.749	1490.827	1385.373	1508.074	1351.674	1209.917	2196.92	1630.816	1640.947	1290.513	1136.521	1351.866	1457.932
1567	991.431	1250.441	1065.341	894.67	1361.303	1453.559	1497.974	1377.677	1511.164	1352.374	1209.704	2199.284	1627.967	1634.792	1292.18	1133.709	1351.315	1458.339
1568	990.426	1255.882	1065.081	895.281	1359.886	1456.39	1492.753	1383.548	1507.707	1354.205	1211.388	2194.027	1626.104	1637.597	1290.38	1135.383	1352.262	1458.651
1569	989.725	1252.047	1064.346	892.886	1362.551	1453.246	1497.644	1383.743	1508.134	1351.608	1210.259	2196.373	1625.414	1636.921	1288.839	1133.982	1352.58	1464.417
1570	989.641	1252.409	1066.61	891.511	1363.636	1455.671	1494.74	1384.172	1509.041	1352.196	1212.094	2193.708	1624.653	1635.998	1294.216	1133.663	1353.854	1456.807
1571	991.814	1255.472	1065.845	895.494	1364.864	1454.967	1496.25	1381.77	1502.378	1353.765	1208.369	2199.278	1630.425	1633.174	1291.227	1139.45	1348.435	1460.089
1572	989.997	1255.548	1065.371	893.562	1360.487	1452.501	1491.064	1382.554	1504.512	1350.831	1210.334	2190.194	1631.865	1635.039	1296.898	1132.379	1352.193	1463.281
1573	991.753	1253.425	1065.304	893.32	1362.083	1457.77	1496.551	1380.374	1504.068	1354.597	1212.683	2191.686	1630.967	1633.644	1294.654	1132.028	1354.589	1458.411
1574	993.205	1253.11	1061.784	892.06	1362.073	1455.615	1493.212	1381.562	1507.559	1354.464	1212.224	2193.996	1628.404	1639.808	1288.859	1136.457	1355.851	1457.51
1575	991.497	1252.958	1063.457	892.504	1365.876	1457.061	1492.724	1377.592	1504.189	1356.029	1214.217	2190.706	1626.407	1634.84	1292.604	1136.89	1352.634	1464.703
1576	990.98	1253.49	1067.38	893.94	1364.412	1455.635	1500.417	1377.171	1506.482	1356.096	1211.565	2190.031	1629.868	1640.243	1292.951	1134.599	1354.104	1463.057
1577	991.483	1250.944	1066.13	894.794	1362.932	1456.997	1495.814	1379.35	1502.784	1354.722	1211.632	2186.772	1626.582	1638.535	1291.891	1134.855	1353.104	1464.927
1578	987.861	1255.259	1064.269	894.448	1361.818	1456.975	1490.375	1378.417	1502.389	1354.988	1213.096	2191.855	1629.3	1639.056	1290.451	1136.954	1355.342	1463.901
1579	989.391	1253.841	1064.698	893.232	1361.775	1451.076	1494.75	1382.063	1504.233	1356.103	1211.475	2189.459	1625.799	1639.139	1291.57	1140.035	1354.119	1463.651
1580	988.386	1248.282	1064.835	891.215	1362.003	1452.357	1495.09	1378.863	1501.479	1351.715	1209.358	2187.992	1625.099	1639.442	1293.466	1134.848	1348.057	1466.401
1581	991.745	1250.051	1066.865	893.474	1360.987	1450.418	1492.298	1378.23	1502.025	1352.597	1213.786	2186.378	1627.674	1637.458	1288.716	1131.567	1346.685	1462.12
1582	987.423	1253.02	1062.879	891.26	1363.52	1454.359	1491.26	1379.647	1499.334	1351.223	1210.991	2192.343	1629.697	1636.076	1285.646	1133.865	1351.08	1453.865
1583	989.436	1248.266	1062.508	890.648	1360.043	1449.808	1488.622	1378.492	1503.742	1352.381	1211.414	2192.341	1622.646	1632.914	1289.732	1134.908	1350.667	1463.734
1584	986.951	1249.049	1062.251	893.12	1365.424	1455.856	1492.542	1379.52	1499.989	1349.727	1212.573	2194.772	1627.787	1637.965	1287.648	1130.206	1353.417	1459.714
1585	989.453	1250.17	1063.9	893.929	1361.97	1453.944	1490.212	1377.84	1499.11	1350.849	1211.202	2197.873	1624.926	1637.875	1290.63	1135.018	1352.003	1459.375
1586	992.614	1256.635	1063.592	892.283	1364.099	1454.149	1491.33	1378.935	1499.036	1350.071	1208.672	2194.931	1632.825	1638.447	1289.961	1135.308	1354.143	1466.984
1587	988.854	1253.063	1061.304	892.968	1361.699	1455.542	1492.731	1382.852	1499.578	1350.068	1210.264	2198.992	1628.719	1635.41	1294.51	1136.245	1357.033	1461.5
1588	991.203	1251.224	1066.726	894.745	1364.429	1456.722	1496.913	1379.912	1498.529	1351.292	1208.832	2199.055	1626.568	1640.963	1292.419	1136.192	1349.223	1462.932
1589	987.493	1255.488	1067.624	895.994	1366.306	1452.547	1495.545	1381.446	1497.493	1351.11	1208.029	2195.89	1630.241	1631.662	1287.276	1132.316	1352.682	1459.385
1590	990.713	1251.441	1065.116	896.491	1366.879	1454.873	1496.449	1376.039	1502.422	1351.829	1213.067	2194.282	1627.66	1636.414	1288.555	1132.741	1346.938	1455.646
1591	988.153	1250.081	1062.578	892.395	1363.503	1452.382	1491.452	1378.752	1502.027	1352.497	1210.975	2195.706	1628.733	1635.544	1289.523	1137.553	1350.991	1452.74
1592	991.297	1249.584	1062.432	897.118	1370.268	1452.891	1494.872	1379.875	1499.726	1351.216	1212.897	2191.375	1627.199	1638.655	1288.107	1133.546	1350.369	1457.188
1593	990.943	1254.118	1063.1	892.517	1365.278	1449.172	1495.5	1377.854	1499.384	1354.697	1209.69	2195.59	1628.659	1636.419	1293.081	1138.475	1349.44	1463.375
1594	990.223	1254.64	1061.745	894.172	1362.207	1459.699	1494.391	1380.786	1499.69	1352.349	1209.377	2194.486	1626.166	1635.558	1286.932	1133.592	1347.199	1458.964
1595	989.077	1251.553	1064.487	894.165	1358.972	1454.863	1491.01	1378.717	1497.477	1350.141	1210.267	2191.735	1627.12	1635.38	1291.398	1133.808	1352.509	1460.562
1596	989.059	1252.338	1063.174	893.624	1362.215	1456.777	1492.125	1381.729	1496.679	1350.822	1208.398	2192.322	1626.265	1638.426	1291.393	1139.837	1350.333	1459.479
1597	986.755	1250.734	1061.355	890.601	1362.614	1453.152	1490.644	1377.721	1500.553	1347.879	1209.531	2193.875	1627.752	1637.664	1288.992	1131.156	1353.348	1455.344
1598	988.458	1249.942	1066.722	895.285	1367.255	1450.248	1486.926	1375.613	1497.737	1348.216	1210.142	2185.086	1624.355	1632.417	1288.523	1133.27	1350	1455.5
1599	986.71	1251.067	1061.868	895.135	1365.894	1449.271	1494.455	1377.062	1494.759	1345.799	1211.356	2185.576	1623.347	1633.076	1288.438	1136.975	1347.845	1456.052
1600	990.235	1251.244	1060.258	893.597	1362.727	1453.03	1492.554	1375.355	1487.764	1351.273	1211.592	2184.984	1622.785	1633.299	1289.174	1130.592	1350.795	1453.453
1601	984.475	1254.235	1067.71	893.745	1363.712	1453.924	1490.183	1378.341	1494.285	1350.419	1209.846	2185.553	1625.461	1637.213	1290.206	1131.564	1352.327	1453.354
1602	985.413	1246.474	1065.13	891.187	1363.535	1453.838	1484.33	1376.336	1491.093	1348.166	1209.583	2188.677	1621.094	1638.405	1291.195	1135.085	1348.685	1451.828
1603	983.453	1247.497	1062.568	892.843	1363.179	1451.537	1489.423	1374.473	1494.707	1349.911	1208.799	2185.108	1622.719	1639.468	1286.727	1133.301	1350.027	1457.651
1604	990.329	1249.741	1063.051	892.788	1358.631	1451.187	1485.423	1380.253	1496.63	1348.515	1209.607	2179.849	1622.23	1636.535	1288.776	1139.089	1347.548	1454.229
1605	986.936	1247.828	1059.724	892.873	1361.149	1452.132	1493.212	1374.418	1495.759	1350.909	1206.731	2187.492	1623.142	1634.572	1291.247	1129.216	1347.321	1453.74
1606	987.035	1248.908	1059.677	891.843	1359.583	1452.552	1492.753	1375.599	1495.2	1343.014	1208.245	2189.592	1628.286	1640.044	1291.5	1125.372	1347.589	1458.531
1607	985.686	1248.906	1061.427	892.906	1359.255	1444.661	1489.481	1378.151	1492.726	1349.711	1208.748	2186.521	1620.295	1639.329	1283.948	1132.142	1343.982	1453.266
1608	984.225	1250.593	1061.007	892.916	1356.447	1450.499	1490.189	1377.295	1494.438	1347.123	1210.378	2188	1624.761	1634.356	1285.984	1132.83	1347.28	1456.927
1609	988.282	1251.257	1062.404	891.605	1362.581	1450.901	1487.474	1375.049	1490.403	1351.342	1208.016	2187.543	1622.631	1632.509	1288.38	1133.018	1353.021	1447.573
1610	989.193	1253.967	1062.671	890.79	1360.192	1453.182	1492.763	1382.786	1495.005	1349.333	1208.944	2190.892	1626.118	1631.949	1287.146	1134.482	1350.688	1456.453
1611	989.975	1251.105	1060.109	892.925	1365.657	1452.678	1491.529	1381.357	1490.014	1352.235	1208.635	2187.89	1628.232	1636.014	1287.773	1130.642	1348.027	1460.646
1612	986.339	1248.331	1063.742	891.399	1358.343	1453.929	1492.532	1376.979	1494.943	1344.857	1208.351	2189.741	1624.322	1637.065	1290.435	1136.585	1349.289	1453.646
1613	989.178	1249.51	1058.524	893.998	1362.273	1451.782	1488.202	1375.109	1492.482	1350.706	1210.81	2194.241	1627.418	1637.269	1289.151	1134.926	1349.235	1460.495
1614	987.347	1249.405	1061.865	890.661	1364.429	1449.658	1492.885	1378.87	1496.671	1349.244	1209.702	2191.812	1626.868	1638.183	1291.888	1130.252	1348.771	1453.536
1615	987.148	1248.307	1058.58	893.8	1364.543	1448.815	1492.08	1378.032	1498.901	1351.692	1208.817	2196.943	1623.957	1634.111	1285.904	1132.614	1349.518	1454.87
1616	985.624	1253.101	1061	891.09	1360.884	1451.552	1485.756	1377.819	1493.208	1346.018	1210.61	2193.28	1620.756	1635.611	1286.904	1133.323	1348.607	1448.411
1617	986.834	1247.423	1064.253	893.865	1363.437	1452.319	1486.295	1376.531	1491.37	1349.401	1208.183	2196.737	1621.872	1633.993	1287.865	1135.369	1351.557	1451.875
1618	986.928	1246.877	1063.012	890.929	1367.619	1453.2	1490.708	1377.381	1496.649	1350.608	1207.052	2198.488	1623.024	1641.398	1287.503	1133.539	1345.402	1448.781
1619	986.173	1248.398	1060.209	891.856	1357.583	1452.62	1491.449	1379.859	1490.964	1347.041	1208.704	2201.327	1624.173	1640.868	1290.331	1130.426	1349.259	1457.776
1620	985.968	1249.866	1058.608	891.103	1365.765	1451.306	1488.949	1375.032	1493.816	1350.344	1206.807	2194.249	1621.634	1639.141	1290.753	1134.348	1350.562	1456.276
1621	986.928	1248.638	1062.48	892.766	1363.232	1451.699	1485.317	1373.529	1492.904	1346.747	1207.413	2202.243	1625.279	1633.176	1284.784	1131.84	1346.464	1452.432
1622	988.854	1249.801	1062.063	892.167	1359.295	1451.828	1485.269	1376.104	1489.408	1346.961	1208.142	2206.178	1622.653	1633.801	1288.693	1130.206	1350.426	1458.245
1623	985.866	1246.318	1061.114	891.749	1364.164	1451.681	1487.179	1373.699	1492.027	1347.146	1205.887	2208.363	1624.655	1635.347	1285.745	1127.11	1352.729	1454.089
1624	988.203	1250.705	1064.812	889.494	1364.952	1446.83	1484.705	1376.765	1493.192	1349.704	1207.332	2216.039	1624.406	1636.697	1291.75	1131.894	1345.756	1450.589
1625	987.624	1250.253	1055.48	891.328	1362.439	1447.527	1490.119	1373.293	1494.523	1347.342	1208.258	2219.604	1621.522	1634.729	1286.773	1132.287	1346.295	1455.557
1626	991.413	1251.454	1060.38	893.408	1361.705	1448.848	1491.897	1372.39	1488.956	1351.346	1205.523	2216.761	1623.839	1640.933	1290.716	1135.124	1350.494	1455.036
1627	986.765	1250.354	1062.278	891.629	1355.967	1454.195	1493.872	1375.093	1495.241	1347.656	1206.111	2216.11	1625.695	1641.257	1288.357	1130.798	1349.628	1448.896
1628	985.797	1251.747	1060.462	892.867	1356.758	1449.557	1490.638	1377.385	1490.211	1344.85	1208.519	2219.908	1621.57	1639.13	1286.648	1130.688	1349.449	1452.562
1629	984.812	1247.394	1059.645	894.146	1360.811	1450.504	1491.779	1373.954	1491.323	1345.982	1203.815	2220.253	1626.896	1631.269	1288.565	1132.057	1346.952	1449.781
1630	986.5	1250.694	1060.002	893.828	1359.033	1451.775	1490.75	1372.415	1486.592	1347.973	1205.073	2217.041	1625.77	1633.852	1287.93	1134.124	1349.009	1450.161
1631	986.349	1249.501	1059.661	892.451	1358.828	1449.818	1485.558	1376.652	1489.918	1345.663	1205.949	2218.975	1621.73	1634.704	1286.859	1129.692	1345.036	1454.479
1632	986.371	1248.259	1062.005	891.642	1357.525	1448.615	1487.657	1374.262	1488.055	1348.988	1205.261	2224.228	1623.62	1634.366	1289.06	1130.592	1347.021	1452.568
1633	985.188	1249.667	1062.267	891.712	1359.149	1446.549	1486.689	1375.29	1488.279	1348.437	1205.42	2218.743	1621.08	1634.949	1284.812	1128.227	1349.53	1451.734
1634	983.448	1250.237	1062.408	888.961	1354.359	1447.686	1488.994	1373.274	1486.605	1346.501	1204.575	2224.424	1623.081	1633.333	1286.122	1126.411	1347.539	1450.401
1635	982.28	1250.458	1060.469	892.38	1356.215	1453.405	1484.58	1376.39	1497.49	1347.897	1205.151	2224.582	1625.178	1635.002	1288.242	1129.192	1350.074	1461.599
1636	984.814	1248.859	1062.963	886.277	1360.116	1450.866	1481.247	1375.757	1491.052	1346.39	1203.922	2223.186	1625.322	1634.447	1285.987	1132.621	1347.196	1450.766
1637	986.364	1247.306	1059.436	890.225	1360.29	1448.134	1491.372	1372.624	1490.674	1349.162	1206.721	2217.545	1620.832	1635.113	1285.487	1129.656	1347.411	1452.714
1638	983.46	1249.253	1062.58	891.294	1355.803	1446.223	1489.487	1370.543	1490.921	1348.793	1202.165	2222.298	1622.454	1631.169	1285.003	1132.635	1348.631	1456.839
1639	986.443	1250.36	1060.153	890.766	1359.995	1451.319	1490.212	1372.649	1491.315	1347.849	1202.119	2230.871	1621.102	1638.053	1281.586	1130.692	1349.693	1453.089
1640	985.426	1248.801	1059.244	891.382	1358.932	1447.046	1484.712	1374.343	1493.556	1347.681	1205.358	2229.624	1622.482	1635.942	1284.367	1128.656	1346.14	1451.667
1641	983.639	1246.094	1058.708	887.264	1357.442	1454.699	1484.087	1375.026	1490.57	1346.004	1198.675	2232.182	1619.511	1634.847	1286.648	1127.869	1343.185	1446.422
1642	984.339	1248.349	1060.845	889.041	1360.629	1450.772	1486.728	1374.93	1493.989	1345.959	1204.867	2229.276	1625.078	1633.137	1286.964	1129.287	1350.741	1449.234
1643	983.233	1250.21	1060.478	888.009	1356.167	1442.889	1481.676	1372.923	1489.266	1347.713	1205.155	2234.047	1621.452	1639.979	1285.224	1132.078	1346.006	1455.109
1644	984.094	1244.087	1059.838	887.118	1361.508	1445.577	1484.59	1371.991	1493.734	1344.435	1205.428	2232.09	1622.241	1641.032	1290.542	1131.33	1348.512	1454.75
1645	986.822	1245.944	1056.316	888.541	1363.793	1447.008	1486.375	1366.708	1494.679	1349.544	1203.773	2226.284	1626.588	1636.692	1288.107	1127.333	1344.952	1447.964
1646	984.537	1247.405	1057.515	890.781	1356.672	1448.99	1485.962	1374.023	1487.784	1348.146	1203.069	2225.069	1626.34	1634.312	1285.596	1128.326	1344.211	1452.849
1647	981.671	1247.195	1058.928	889.925	1353.455	1444.797	1484.333	1371.211	1491.022	1346.856	1202.548	2228.255	1621.272	1637.238	1287.904	1124.546	1346.14	1455.552
1648	980.668	1248.373	1059.464	888.609	1358.725	1446.499	1482.625	1372.851	1489.334	1349.332	1205.047	2229.463	1619.402	1637.958	1288.26	1128.801	1348.399	1448.391
1649	984.938	1240.702	1062.933	890.227	1359.737	1445.954	1482.474	1371.68	1488.797	1343.649	1204.614	2230.624	1619.518	1633.565	1285.677	1127.028	1346.705	1451.135
1650	984.146	1241.776	1060.418	887.861	1357.465	1446.714	1484.603	1371.852	1489.523	1343.381	1205.365	2227.841	1620.73	1637.759	1284.38	1127.23	1339.286	1445.219
1651	985.866	1245.642	1057.536	888.225	1355.061	1448.448	1484.878	1372.749	1487.488	1346.968	1205.009	2220.378	1621.941	1627.875	1284.93	1126.34	1343.512	1447.729
1652	983.881	1245.872	1059.223	887.202	1354.412	1446.856	1481.365	1371.622	1495.279	1348.103	1201.69	2224.32	1621.752	1630.444	1288.648	1125.39	1343.205	1449.161
1653	985.953	1246.409	1061.777	889.017	1356.722	1449.972	1485.228	1370.469	1492.701	1349.378	1202.465	2219.135	1623.981	1630.349	1285.883	1128.035	1347.723	1448.891
1654	983.911	1244.056	1056.659	889.639	1352.192	1449.127	1482.885	1371.84	1490.951	1345.633	1204.057	2213.888	1619.487	1632.831	1286.596	1123.858	1344.67	1450.5
1655	984.403	1243.727	1063.016	886.612	1354.232	1449.081	1485.737	1373.171	1490.151	1349.604	1203.207	2216.482	1621.844	1636.229	1282.982	1125.468	1345.28	1447.021
1656	984.134	1247.626	1060.852	888.3	1359.646	1453.362	1488.199	1374.506	1488.8	1343.717	1204.261	2216.737	1624.967	1640.294	1283.464	1131.379	1346.512	1456.375
1657	985.584	1245.492	1057.896	887.648	1357.245	1448.889	1483.827	1370.355	1488.074	1342.736	1204.292	2212.147	1619.962	1632.651	1282.167	1130.897	1347.116	1444.927
1658	982.911	1245.159	1057.125	889.758	1354.823	1444.549	1483.872	1370.183	1489.989	1346.257	1200.613	2210.567	1620.669	1630.681	1280.951	1125.738	1345.158	1454.24
1659	980.532	1245.96	1060.023	886.084	1361.551	1449.17	1482.721	1371.916	1489.863	1342.562	1202.668	2212.269	1620.648	1633.333	1287.01	1124.078	1344.964	1447.828
1660	983.753	1246.036	1063.116	886.03	1357.866	1447.623	1484.407	1369.963	1491.679	1346.105	1201.635	2213.059	1623.303	1634.623	1281.263	1130.716	1347.744	1445.63
1661	983.564	1244.741	1060.218	887.541	1361.22	1446.443	1486.519	1366.705	1490.249	1345.301	1204.142	2211.814	1620.035	1632.468	1282	1129.223	1341.738	1446.531
1662	985.307	1244.409	1060.766	887.897	1354.533	1442.408	1486.304	1368.682	1492.899	1341.804	1204.985	2209.312	1616.341	1635.576	1283.711	1127.39	1345.167	1444.089
1663	986.094	1247.729	1058.332	886.367	1358.247	1449.058	1478.407	1371.759	1492.129	1350.627	1201.405	2210.129	1623.581	1634.639	1282.018	1126.706	1341.801	1445.688
1664	984.022	1242.881	1057.995	887.2	1357.992	1444.18	1480.487	1371.97	1495.764	1345.92	1202.95	2212.045	1619.627	1636.907	1282.974	1130.897	1343.506	1452.255
1665	981.866	1245.627	1056.968	888.511	1357.205	1446.965	1486.186	1369.643	1490.827	1349.724	1204.714	2207.906	1620.544	1638.424	1286.984	1131.092	1345.018	1448.24
1666	985.443	1245.033	1059.176	890.002	1354.621	1446.691	1481.337	1371.731	1491.049	1346.775	1203.644	2204.422	1616.345	1639.655	1283.635	1128.021	1345.491	1445.948
1667	983.926	1243.548	1059.896	889.015	1359.586	1445.724	1483.904	1367.771	1492.288	1346.62	1202.902	2203.247	1619.643	1636.104	1280.599	1131.624	1338.628	1448.521
1668	981.022	1245.054	1058.429	890.358	1359.298	1445.116	1485.337	1364.478	1496.458	1350.403	1200.838	2203.933	1617.562	1635.463	1284.781	1126.872	1344.241	1450.318
1669	985.517	1244.635	1057.759	886.571	1354.639	1445.585	1482.667	1370.193	1491.94	1345.578	1202.282	2210.025	1620.541	1635.824	1284.292	1128.447	1345.5	1446.781
1670	979.458	1245.915	1055.726	887.479	1356.654	1445.273	1481.321	1371.257	1493.225	1347.745	1201.336	2202.48	1617.003	1641.377	1280.453	1129.755	1341.771	1451.729
1671	985.562	1246.291	1059.334	889.487	1356.025	1442.982	1485.571	1369.436	1490.518	1348.542	1202.795	2205.531	1621.776	1635.836	1281.492	1129.177	1341.688	1452.562
1672	982.614	1246.316	1057.722	889.296	1359.343	1443.603	1486.224	1368.199	1491.46	1345.931	1200.971	2205.767	1617.692	1637.637	1281.979	1127.621	1336.688	1447.182
1673	980.953	1243.725	1062.285	888.573	1358.662	1446.357	1478.038	1368.306	1489.005	1344.585	1203.317	2203.021	1622.688	1639.5	1283.682	1128.418	1343.286	1448.76
1674	982.799	1243.732	1059.814	885.298	1357.169	1445.595	1482.587	1367.647	1486.888	1345.385	1198.801	2209.261	1624.081	1639.363	1278.258	1126.305	1339.28	1447.615
1675	983.696	1246.013	1061.705	889.584	1358.384	1444.595	1482.808	1368.186	1495.208	1348.84	1200.506	2205.42	1621.269	1637.019	1283.716	1128.383	1339.842	1448.328
1676	978.978	1243.828	1054.988	890.856	1352.932	1447.121	1477.388	1366.891	1484.756	1345.66	1200.776	2204.653	1616.464	1635.852	1284.161	1128.046	1339.676	1452.349
1677	984.438	1245.562	1056.62	889.659	1354.475	1448.081	1482.516	1368.144	1489.531	1348.307	1201.385	2201.565	1619.066	1639.192	1280.714	1128.532	1343.955	1452.698
1678	982.701	1245.776	1056.903	889.738	1351.836	1444.542	1480.981	1366.691	1488.411	1347.474	1200.738	2203.924	1620.768	1639.771	1279.497	1122.45	1338.783	1449.005
1679	983.218	1245.219	1055.868	888.734	1353.427	1445.208	1484.83	1370.355	1491.159	1347.69	1199.778	2202.059	1614.128	1637.016	1281.604	1127.66	1338.902	1453.901
1680	980.708	1243.327	1058.413	887.159	1354.588	1446.076	1482.16	1363.64	1488.581	1346.011	1202.401	2199.169	1620.322	1635.049	1284.81	1126.957	1339.643	1440.146
1681	986.403	1243.092	1057.555	885.886	1350.957	1445.291	1479.006	1364.278	1491.444	1343.706	1201.358	2200.251	1618.192	1638.569	1281.109	1126.44	1338.67	1441.109
1682	982.386	1240.561	1053.998	889.948	1358.237	1443.949	1478.446	1365.736	1489.8	1344.644	1199.502	2192.823	1614.875	1635.486	1280.542	1130.667	1337.518	1447.302
1683	984.116	1240.743	1060.889	889.964	1356.139	1441.253	1476.144	1367.035	1490.605	1344.54	1201.255	2197.816	1616.345	1641.981	1276.266	1129.688	1336.896	1449.734
1684	982.153	1242.109	1056.332	888.333	1355.321	1444.904	1478.654	1365.562	1486.97	1345.667	1200.795	2189.645	1616.756	1639.081	1279.398	1125.121	1338.583	1451.286
1685	980.408	1242.26	1061.534	887.642	1357.596	1440.549	1483.971	1363.701	1491.943	1341.936	1199.342	2189.984	1615.34	1641.104	1279.438	1126.45	1336.045	1447.411
1686	985.418	1240.367	1053.696	886.689	1360.023	1439.732	1478.766	1366.982	1493.932	1345.528	1199.818	2192.963	1611.416	1637.63	1277.201	1124.025	1334.143	1445.557
1687	981.864	1240.181	1055.582	888.369	1358.543	1444.889	1480.785	1364.972	1491.252	1346.528	1200.508	2192.677	1613.792	1640.014	1276.372	1128.064	1336.53	1443.109
1688	982.557	1236.957	1055.919	887.987	1353.533	1441.448	1482.856	1363.889	1488.274	1346.048	1199.741	2190.871	1616.005	1639.907	1281.341	1125.663	1340.774	1438.24
1689	980.602	1237.754	1052.35	885.91	1357.477	1441.843	1478.426	1365.554	1487.682	1346.266	1197.207	2190.947	1615.749	1639.491	1278.378	1128.692	1336.405	1442.443
1690	983.488	1240.441	1058.715	886.491	1358.588	1440.504	1483.538	1363.863	1486.09	1344.114	1199.108	2185.114	1613.799	1639.792	1279.419	1122.897	1336.438	1450.953
1691	980.837	1240.606	1055.972	887.2	1353.106	1436.661	1477.192	1365.967	1487.54	1346.533	1200.51	2184.931	1613.718	1638.637	1275.617	1127.454	1335.527	1445.74
1692	980.542	1237.429	1056.742	887.292	1354.692	1442.625	1481.099	1364.165	1488.134	1343.522	1199.148	2183.728	1612.371	1637.37	1278.664	1126.461	1333.765	1433.208
1693	980.767	1240.738	1056.761	886.442	1357.74	1442.491	1473.654	1361.531	1493.737	1345.759	1199.676	2181.4	1608.113	1639.465	1276.625	1129.078	1333.292	1442.448
1694	980.799	1236.989	1056.624	887.691	1359.212	1435.757	1477.551	1363.598	1488.573	1340.652	1196.941	2181.865	1613.172	1640.174	1276.081	1126.833	1334.961	1446.625
1695	980.574	1243.071	1056.854	887.322	1352.949	1438.775	1475.42	1361.608	1487.307	1347.353	1195.499	2184.488	1616.626	1636.019	1279.057	1128.553	1336.443	1449.802
1696	980.767	1241.931	1056.334	885.639	1352.525	1442.699	1476.84	1366.427	1490.397	1342.847	1199.433	2182.598	1615.459	1638.312	1280.453	1126.926	1336.935	1446.542
1697	981.921	1237.123	1054.928	888.017	1350.99	1441.37	1478.013	1362.775	1489.537	1345.397	1197.96	2179.702	1613.707	1640.993	1277.406	1127.762	1334.762	1449.396
1698	981.973	1239.702	1057.675	887.876	1355.295	1435.559	1475.221	1363.678	1487.959	1344.139	1200.957	2179.247	1615.373	1642.146	1277.419	1126.199	1333.586	1447.271
1699	981.141	1237.166	1054.974	885.165	1352.783	1441.289	1475.808	1361.958	1490.756	1344.758	1199.942	2175.016	1608.13	1641.021	1276.513	1130.447	1336.336	1450.677
1700	985.735	1241.562	1051.385	889.26	1356.04	1438.618	1474.385	1361.796	1489.507	1342.157	1199.85	2173.682	1617.321	1640.412	1275.898	1125.833	1335.967	1443.448
1701	977.681	1234.828	1058.39	888.182	1352.674	1440.182	1476.119	1362	1493.888	1346.866	1197.297	2174.078	1614.378	1639.648	1275.344	1127.819	1333.08	1443.281
1702	980.681	1238.407	1053.582	885.18	1355.849	1438.802	1473.247	1360.879	1488.192	1344.779	1197.942	2168.78	1609.173	1644.042	1274.76	1128.071	1334.015	1444.927
1703	981.693	1238.76	1057.445	885.498	1352.288	1439.035	1475.715	1365.731	1485.896	1342.647	1198.791	2173.616	1611.965	1640.845	1275.148	1127.053	1329.622	1442.432
1704	981.46	1238.154	1056.615	886.15	1352.553	1442.802	1475.535	1363.373	1490.419	1343.314	1199.321	2169.539	1609.742	1636.255	1277.979	1128.5	1334.631	1444.464
1705	980.931	1237.474	1052.276	885.837	1354.712	1438.714	1477.157	1360.04	1489.611	1343.806	1197.689	2167.451	1611.662	1641.491	1277.924	1125.493	1331.152	1444.167
1706	982.965	1236.224	1055.506	884.712	1357.513	1439.392	1476.285	1362.986	1489.233	1344.349	1197.822	2168.163	1614.222	1644.465	1277.299	1122.741	1333.565	1445.146
1707	977.76	1235.459	1051.87	886.871	1355.126	1434.294	1475.654	1363.378	1486.86	1343.069	1197.003	2174.041	1612.031	1647.613	1277.552	1119.539	1335.277	1439.547
1708	974.503	1234.785	1052.023	886.996	1358.28	1436.473	1462.404	1362.408	1489.866	1338.866	1199.905	2178.876	1603.974	1643.884	1276.036	1128.099	1332.372	1442.443
1709	981.356	1235.933	1054.893	886.401	1357.876	1439.635	1474.349	1359.942	1490.795	1341.381	1193.761	2170.345	1608.695	1636.812	1277.029	1126.787	1334.021	1441.984
1710	981.012	1237.597	1052.879	885.944	1352.326	1441.684	1475.875	1361.009	1487.578	1341.242	1196.647	2170.521	1610.614	1636.097	1273.023	1122.447	1333.521	1436.49
1711	978.196	1233.385	1052.923	885.258	1359.381	1435.544	1467.292	1362.179	1487.164	1340.711	1196.501	2173.504	1608.522	1641.526	1274.544	1127.074	1333.649	1439.615
1712	976.606	1237.23	1055.988	884.867	1356.119	1433.79	1472.66	1359.938	1488.953	1347.907	1194.773	2173.131	1610.312	1645.123	1278.339	1123.23	1332.009	1438.177
1713	976.606	1231.975	1051.661	884.109	1358.856	1437.16	1471.087	1361.779	1485.485	1343.442	1202.244	2172.543	1605.652	1646.109	1274.19	1128.138	1330.628	1439.354
1714	977.597	1234.163	1052.504	887.753	1353.997	1435.722	1477.471	1361.323	1486.614	1344.934	1198.727	2165.722	1610.248	1643.111	1275.456	1125.692	1329.033	1440.693
1715	981.77	1234.36	1051.859	886.85	1359.172	1436.858	1476.997	1363.306	1489.036	1346.381	1197.803	2171.635	1612.936	1641.639	1278.315	1125.603	1334.455	1448.781
1716	977.223	1234.221	1047.926	887.27	1357.088	1439.924	1473.814	1363.786	1487.512	1343.572	1196.927	2171.308	1610.771	1644.148	1277.323	1128.411	1330.991	1438.802
1717	978.71	1231.105	1054.16	887.648	1353.5	1435.603	1473.295	1360.531	1490.025	1345.586	1197.376	2174.99	1607.062	1648.734	1278.656	1129.138	1330.905	1441.068
1718	979.488	1235.409	1055.654	883.976	1356.929	1439.722	1476.718	1358.808	1485.184	1346.431	1198.52	2173.857	1610.794	1647.266	1273.883	1127.429	1329.015	1440.771
1719	975.975	1233.944	1053.172	886.23	1357.649	1438.932	1475.128	1361.044	1489.041	1344.898	1194.334	2167.196	1611.905	1645.588	1282.573	1126.014	1327.929	1442.385
1720	975.827	1231.548	1051.759	885.032	1352.957	1440.957	1473.212	1360.443	1489.266	1344.545	1197.762	2174.269	1609.822	1648.727	1280.964	1125.677	1335.179	1445.688
1721	975.938	1231.935	1049.496	886.44	1354.674	1442.795	1475.282	1360.276	1490.233	1345.891	1198.704	2167.074	1609.163	1645.375	1279.224	1128.557	1332.226	1443.693
1722	979.559	1230.94	1049.687	884.936	1351.801	1440.076	1469.824	1362.571	1484.69	1347.027	1196.108	2168.847	1606.704	1652.433	1279.69	1132.121	1327.432	1443.828
1723	979.317	1230.532	1051.956	883.251	1355.967	1435.453	1470.192	1360.032	1484.962	1343.061	1198.436	2166.486	1607.049	1648.104	1273.284	1126.787	1333.762	1443.578
1724	977.891	1232.463	1050.026	885.2	1354.715	1434.678	1470.923	1358.051	1487.616	1341.118	1195.95	2162.555	1605.529	1646.806	1278.12	1126.27	1328.497	1443.724
1725	978.849	1233.814	1052.891	883.191	1355.793	1439.496	1475.006	1359.128	1488.918	1340.948	1197.363	2162.823	1606.851	1644.053	1277.206	1121.362	1333.682	1447
1726	976.963	1231.13	1055.292	885.225	1352.346	1438.094	1469.833	1358.557	1485.992	1343.988	1198.124	2163.492	1609.376	1644.861	1276.479	1122.461	1332.104	1444.115
1727	978.626	1231.065	1052.283	884.397	1359.207	1436.268	1470.016	1362.343	1488.679	1338.426	1198.254	2159.7	1606.936	1647.062	1278.638	1126.837	1329.244	1445.12
1728	975.347	1234.38	1053.22	885.717	1356.846	1439.357	1470.606	1358.851	1487.764	1339.1	1195.417	2159.312	1609.664	1649.269	1275.555	1128.195	1329.045	1446.594
1729	977.337	1230.725	1054.961	881.627	1351.806	1432.521	1472.635	1362.139	1489.03	1339.947	1194.828	2155.251	1606.277	1646.435	1274.081	1123.376	1329.214	1435.875
1730	974.398	1232.647	1051.684	884.616	1351.116	1433.777	1470.471	1357.381	1489.458	1339.843	1197.897	2157.963	1607.801	1650.331	1272.586	1124.589	1327.122	1441.661
1731	980.705	1229.665	1053.415	882.476	1353.472	1435.947	1471.917	1358.629	1485.901	1343.811	1196.898	2155.616	1608.116	1648.12	1273.883	1128.245	1329.741	1439.573
1732	977.141	1229.844	1053.571	888.524	1358.778	1434.18	1471.186	1360.269	1487.937	1340.103	1194.643	2150.498	1604.04	1649.764	1274.12	1127.631	1325.155	1441.75
1733	979.609	1231.262	1053.102	882.966	1357.535	1435.572	1470.333	1359.935	1488.455	1338.872	1194.273	2152.521	1606.007	1649.111	1271.852	1121.865	1327.801	1438.411
1734	977.052	1230.076	1054.429	885.702	1348.482	1434.471	1470.567	1356.399	1487.315	1339.034	1196.348	2151.553	1605.204	1650.812	1275.693	1123.514	1332.143	1442.411
1735	977.629	1234.805	1050.961	881.442	1354.49	1435.304	1472.013	1360.112	1520.367	1343.829	1195.773	2150.633	1603.126	1649.894	1276.674	1123.652	1329.592	1448.594
1736	976.651	1230.655	1053.367	881.981	1352.432	1437.724	1468.167	1361.439	1524.373	1344.799	1194.723	2148.539	1606.237	1651.537	1281.654	1125	1330.878	1446.38
1737	976.968	1232.94	1051.357	882.232	1350.457	1438.37	1473.16	1357.068	1520.775	1343.128	1197.486	2146.512	1610.974	1649.66	1280.549	1123.621	1332.307	1445.917
1738	976.817	1233.707	1053.754	882.912	1352.222	1437.385	1468.244	1358.656	1524.992	1343.25	1195.198	2148.822	1609.594	1651.845	1277.094	1125.468	1330.107	1442.578
1739	976.398	1229.631	1051.009	882.307	1353.086	1434.124	1465.144	1359.332	1522.353	1339.446	1196.148	2141.61	1609.757	1651.694	1276.458	1119.663	1329.098	1433.651
1740	977.361	1230.02	1054.963	883.202	1353.119	1436.38	1468.247	1359.063	1523.69	1345.656	1190.865	2146.037	1606.77	1647.477	1273.573	1121.986	1326.967	1439.672
1741	978.129	1229.244	1051.784	881.584	1355.136	1431.732	1469.381	1360.643	1515.208	1341.952	1193.267	2140.947	1606.822	1648.282	1274.904	1119.777	1331.256	1441.297
1742	974.119	1229.595	1051.831	884.052	1354.437	1435.468	1471.891	1355.351	1516.23	1344.405	1196.354	2141.074	1605.206	1648.662	1269.378	1125.262	1330.229	1436.781
1743	974.98	1229.662	1050.587	882.401	1354.869	1436.071	1469.112	1357.26	1518.079	1342.736	1196.147	2139.194	1607.01	1654.403	1275.427	1123.121	1328.423	1443.255
1744	973.733	1229.72	1050.937	882.876	1350.649	1435.911	1470.801	1361.958	1518.181	1343.018	1195.239	2138.088	1606.506	1651.185	1275.435	1121.791	1327.72	1439.604
1745	975.844	1233.316	1050.49	883.777	1353.972	1436.24	1468.897	1359.062	1514.712	1343.071	1193.416	2134.084	1605.043	1645.257	1273.193	1125.333	1329.449	1441.083
1746	973.594	1231.602	1056.791	882.966	1355.538	1432.82	1470.782	1357.033	1516.54	1342.617	1194.466	2135.979	1608.355	1647.669	1274.253	1122.858	1327.848	1441.115
1747	975.975	1227.533	1049.775	882.258	1354.788	1434.595	1470.622	1358.308	1515.351	1340.731	1194.362	2134.167	1605.835	1652.083	1277.539	1129.45	1328.89	1439.828
1748	974.361	1227.521	1048.951	884.886	1351.068	1438.37	1468.712	1355.387	1510.748	1345.294	1193.489	2135.008	1610.423	1649.505	1271.268	1121.748	1330.765	1438.245
1749	978.275	1230.756	1053.104	884.654	1353.396	1436.289	1475.689	1354.77	1509.531	1345.365	1193.617	2132.38	1604.515	1646.303	1276.138	1120.816	1328.42	1439.911
1750	979.198	1231.38	1052.74	886.142	1350.356	1431.539	1465.75	1358.135	1509.981	1344.05	1190.151	2126.867	1606.095	1648.097	1277.034	1121.167	1330.449	1437.505
1751	973.624	1230.099	1053.102	881.918	1351.439	1434.934	1469.192	1357.932	1514.249	1342.522	1193.366	2134.057	1605.224	1648.579	1273.062	1124.755	1329.259	1436.823
1752	975.72	1227.702	1053.877	880.517	1349.947	1431.415	1467.651	1358.596	1511.26	1344.476	1194.895	2134.357	1609.147	1651.102	1275.792	1127.727	1327.72	1442.557
1753	979.391	1229.103	1051.487	879.545	1350.586	1435.84	1468.99	1355.847	1511.406	1343.355	1192.391	2131.296	1601.66	1654.257	1272.714	1119.443	1324.747	1436.042
1754	978.26	1232.953	1055.107	881.309	1352.611	1432.747	1465.513	1359.265	1503.068	1342.781	1191.687	2124.949	1605.776	1648.472	1275.789	1117.741	1328.961	1439.177
1755	976.911	1228.599	1052.35	881.298	1347.258	1434.147	1467.558	1357.631	1512.296	1343.089	1195.615	2125.453	1608.281	1652.141	1274.409	1124.319	1330.003	1441.771
1756	974.795	1229.154	1051.74	882.236	1351.949	1433.203	1463.006	1354.975	1508.759	1344.135	1195.067	2126.053	1606.998	1654.028	1271.737	1123.018	1327.818	1442.578
1757	973.52	1226.942	1050.083	883.47	1350.884	1433.104	1465.513	1356.381	1505.469	1341.818	1191.556	2130.931	1602.438	1651.123	1271.794	1122.167	1330.801	1443.505
1758	972.839	1226.24	1049.77	882.049	1353.167	1430.511	1468.401	1357.156	1508.118	1342.991	1191.676	2130.718	1602.043	1657.396	1275.677	1124.121	1328.354	1438.932
1759	975.478	1227.333	1048.056	881.987	1349.947	1435.787	1469.631	1358.234	1513.975	1342.779	1191.984	2127.68	1604.069	1654.264	1274.62	1124.543	1326.408	1444.016
1760	975.438	1231.246	1049.429	881.414	1348.462	1434.121	1470.054	1357.886	1515.153	1344.562	1191.896	2121.876	1607.894	1646.602	1280.846	1124.422	1327.205	1441.37
1761	978.478	1228.629	1055.111	881.369	1345.141	1434.871	1469.179	1355.675	1511.534	1341.925	1192.429	2119.745	1604.248	1653.336	1274.263	1119.238	1331.021	1441.708
1762	978.423	1223.546	1052.427	877.712	1354.508	1432.633	1463.202	1356.615	1518.488	1343.084	1194.268	2124.749	1603.466	1652.278	1274.466	1121.436	1328.533	1441.578
1763	975.037	1224.315	1047.438	880.85	1351.5	1432.668	1467.308	1356.445	1518.249	1342.171	1192.554	2127.18	1603.53	1648.648	1266.013	1126.397	1329.548	1435.177
1764	975.201	1229.682	1050.856	882.556	1352.22	1437.79	1465.689	1355.381	1511.422	1344.061	1193.963	2127.306	1607.189	1650	1276.711	1130.117	1326.185	1437.62
1765	978.344	1230.703	1052.469	883.693	1352.851	1433.714	1464.593	1358.076	1508.507	1342.868	1192.718	2121.553	1603.388	1652.132	1275.724	1122.426	1328.518	1437.427
1766	979.307	1227.259	1050.288	881.479	1359.172	1432.952	1471.731	1356.522	1509.792	1341.155	1193.433	2124.078	1604.308	1651.931	1279.688	1127.77	1326.417	1438.818
1767	973.503	1232.221	1051.745	885.133	1361.26	1429.413	1464.603	1356.589	1515.03	1342.078	1193.287	2125.249	1606.3	1653.391	1278.875	1122.418	1323.396	1442.083
1768	970.116	1226.749	1052.724	882.861	1358.144	1434.891	1509.667	1359.547	1512.493	1344.701	1191.259	2122.92	1605.761	1655.007	1274.094	1120.23	1326.36	1443.833
1769	976.552	1231.758	1057.81	879.412	1360.457	1435.137	1507.67	1357.2	1504.545	1346.536	1193.502	2122.574	1609.816	1651.22	1277.719	1120.596	1333.155	1438.25
1770	973.785	1229.546	1049.9	882.129	1362.692	1436.947	1501.846	1356.576	1513.499	1344.923	1191.664	2119.98	1604.159	1650.123	1277.094	1126.103	1328.798	1439.234
1771	974.334	1225.955	1054.397	882.869	1357.25	1430.975	1498.599	1357.919	1521.271	1343.276	1195.128	2121.418	1603.087	1658.75	1275.844	1123.241	1324.911	1444.781
1772	974.936	1221.797	1053.093	881.124	1355.773	1436.162	1493.933	1355.917	1518.406	1344.92	1191.874	2124.479	1605.861	1661.238	1273.177	1122.844	1323.042	1439.297
1773	973.554	1227.882	1051.169	880.112	1355.699	1430.375	1488.253	1357.633	1513.962	1344.312	1192.882	2116.961	1600.695	1650.488	1270.393	1123.475	1324.116	1440.88
1774	975.686	1226.913	1055.91	880.021	1357.462	1434.339	1494.292	1359.585	1509.934	1344.337	1194.015	2116.159	1604.927	1646.583	1275.596	1125.489	1328.101	1444.359
1775	974.218	1227.805	1052.789	882.848	1354.995	1434.965	1487.888	1357.29	1511.742	1343.652	1192.03	2122.288	1606.853	1651.651	1278.253	1123.702	1327.208	1443.391
1776	973.28	1226.278	1051.664	878.908	1354.114	1433.344	1488.997	1352.557	1509.205	1343.774	1193.425	2115.635	1606.088	1654.752	1276.227	1123.124	1323	1438.688
1777	974.678	1227.365	1051.355	881.745	1352.169	1432.828	1516.853	1356.534	1510.953	1342.282	1196.031	2119.604	1602.09	1654.34	1276.388	1121.294	1327.676	1440.984
1778	975.686	1224.118	1051.951	878.249	1349.391	1431.296	1511.308	1355.234	1512.2	1340.823	1194.012	2123.341	1602.399	1656.701	1274.87	1116.539	1328.548	1435.672
1779	970.312	1225.347	1051.306	882.277	1344.71	1429.276	1507.042	1352.439	1509.471	1340.845	1189.632	2111.335	1603.971	1653.856	1269.469	1119.869	1324.914	1437.688
1780	971.629	1225.85	1050.759	880.865	1354.04	1431.23	1502.862	1353.116	1506.951	1337.513	1190.363	2117.371	1598.501	1651.097	1272.667	1123.291	1320.565	1438.646
1781	975.327	1226.282	1050.668	879.773	1348.651	1434.76	1505.465	1351.55	1507.189	1340.674	1189.942	2117.835	1600.142	1655.444	1273.76	1122.259	1322.074	1443.396
1782	973.037	1229.935	1048.761	879.895	1354.159	1434.81	1502.051	1358.982	1508.967	1339.316	1191.006	2116.969	1603.811	1660.426	1275.531	1120.706	1323.211	1438.458
1783	973.158	1223.7	1047.615	879.369	1345.677	1431.162	1490.567	1351.954	1506.707	1342.865	1190.797	2116.306	1600.74	1657.026	1278.464	1121.493	1326.182	1433.089
1784	970.819	1223.344	1047.056	880.794	1349.588	1432.689	1494.157	1354.643	1505.211	1342.554	1188.043	2112.774	1605.059	1656.759	1273.987	1119.872	1329.83	1436.901
1785	972.926	1226.025	1048.353	879.858	1350.316	1431.663	1490.708	1351.691	1507.167	1340.797	1193.271	2114.839	1597.069	1656.086	1278.74	1123.862	1326.476	1438.964
1786	973.797	1223.667	1046.1	877.803	1346.626	1430.871	1490.215	1352.71	1501.225	1340.745	1190.825	2112.22	1598.64	1654.104	1274.333	1123.465	1323.315	1440.094
1787	969.314	1225.233	1050.898	878.858	1350.192	1434.967	1488.247	1354.652	1496.986	1338.841	1188.898	2109.7	1604.705	1654.727	1273.164	1122.947	1322.649	1435.823
1788	975.077	1223.385	1051.269	877.197	1348.545	1435.142	1487.112	1354.383	1504.863	1336.961	1190.288	2113.178	1604.423	1655.28	1276.729	1121.025	1322.574	1441.828
1789	972.104	1222.91	1049.16	879.71	1347.455	1432.646	1481.321	1353.07	1501.455	1341.515	1193.282	2106.8	1600.934	1656.604	1275.529	1119.518	1324.804	1431.958
1790	972.688	1225.072	1049.1	877.296	1348.295	1430.056	1509.529	1352.373	1501.849	1338.053	1193.163	2113.178	1597.328	1657.053	1274.326	1122.954	1322.086	1437.589
1791	970.201	1225.376	1048.715	880.974	1352.311	1435.253	1506.506	1351.677	1502.989	1339.786	1188.076	2110.731	1600.839	1654.19	1272.174	1125.521	1326.28	1436.88
1792	973.493	1225.427	1052.45	878.672	1354.131	1434.618	1504.048	1352.336	1499.066	1339.512	1187.808	2109.031	1600.421	1655.322	1273.438	1124.546	1324.077	1432.625
1793	970.366	1223.226	1047.842	880.82	1351.869	1431.919	1497.865	1354.262	1501.249	1342.888	1190.859	2111.963	1601.969	1662.116	1276.279	1124.457	1324.598	1435.448
1794	972.079	1220.221	1049.912	881.279	1351.278	1431.739	1507.022	1353.97	1503.003	1337.556	1191.509	2112.894	1599.806	1658.451	1274.943	1122.901	1323.265	1430.521
1795	971.302	1221.725	1049.845	879.944	1348.419	1429.248	1505.657	1353.197	1499.142	1339.276	1189.561	2109.165	1602.669	1657.535	1276.622	1118.291	1324.943	1437.995
1796	972.441	1226.166	1051.427	877.528	1350.056	1427.119	1500.058	1355.476	1501.69	1339.11	1189.562	2110.106	1601.029	1657.389	1273.346	1120.163	1321.301	1434.932
1797	973.678	1228.28	1046.62	878.837	1350.424	1431.575	1497.801	1356.882	1493.616	1338.465	1189.151	2108.627	1605.251	1654.586	1274.685	1123.94	1321.711	1436.438
1798	972.342	1224.848	1046.868	881.185	1352.811	1429.689	1496.67	1354.793	1496.551	1342.46	1188.597	2109.271	1599.109	1660.285	1273.49	1121.408	1318.524	1437.703
1799	975.913	1224.591	1046.798	876.571	1352.356	1434.681	1500.737	1350.903	1495.008	1339.613	1189.947	2113.094	1597.622	1660.417	1269.424	1116.06	1320.551	1440.49
1800	973.926	1222.427	1046.752	879.2	1348.045	1434.544	1502.811	1357.366	1493.455	1338.317	1189.836	2113.339	1597.061	1658.375	1277.016	1121.351	1322.188	1433.156
1801	972.733	1226.02	1047.877	876.44	1351.417	1434.99	1505.692	1350.047	1496.118	1337.87	1188.929	2112.765	1601.504	1656.361	1275.344	1116.45	1322.917	1443.333
1802	973.824	1227.02	1047.682	878.8	1349.371	1430.577	1504.551	1349.902	1491.17	1337.175	1189.883	2105.929	1602.82	1654.824	1272.654	1120.862	1325.536	1433.714
1803	971.77	1223.353	1047.251	880.633	1355.197	1431.785	1498.689	1351.378	1496.066	1335.535	1188.695	2112.541	1597.685	1661.37	1271.919	1119.216	1317.458	1434.76
1804	973.527	1225.884	1047.933	878.521	1346.891	1428.582	1491.58	1352.895	1491.118	1339.447	1186.479	2108.533	1594.958	1658.176	1275.299	1119.496	1324.574	1436.521
1805	973.099	1224.635	1044.717	883.371	1347.028	1430.106	1485.894	1352.798	1492.504	1334.886	1189.387	2114.782	1599.633	1659.776	1275.375	1118.468	1322.494	1433.396
1806	972.691	1223.226	1046.914	878.773	1350.965	1432.137	1487.51	1351.55	1494.329	1334.13	1189.724	2116.728	1596.939	1656.095	1274.43	1125.39	1322.134	1434.625
1807	971.609	1225.329	1049.035	878.2	1347.086	1433.638	1482.897	1351.856	1492.748	1337.481	1186.832	2110.98	1596.964	1656.639	1275.359	1119.603	1318.696	1436.917
1808	970.507	1222.555	1049.944	879.856	1347.801	1431.587	1500.199	1353.587	1491.479	1336.925	1188.115	2120.665	1599.487	1658.301	1277.112	1118.667	1325.914	1440.464
1809	975.436	1222.215	1048.218	878.888	1347.035	1434.83	1495.673	1349.696	1490.063	1334.636	1187.579	2117.349	1593.948	1656.368	1276.227	1117.287	1325.104	1440.823
1810	970.728	1221.58	1048.868	881.305	1348.684	1431.666	1491.66	1350.981	1487.699	1333.137	1188.079	2109.396	1601.135	1658.181	1276.083	1119.16	1319.077	1438.63
1811	970.881	1221.063	1046.255	877.783	1351.813	1433.23	1489.76	1349.74	1489.888	1333.406	1185.883	2110.269	1598.57	1652.319	1274.13	1117.848	1320.107	1438.828
1812	974.936	1225.434	1049.907	881.433	1355.876	1435.066	1489.452	1349.091	1491.594	1336.283	1186.554	2114	1599.057	1658.456	1275.411	1117.514	1315.631	1432.797
1813	975.567	1220.584	1044.958	881.296	1350.24	1433.833	1482.087	1350.893	1494.953	1336.627	1185.492	2113.437	1594.998	1660.164	1272.057	1119.422	1320.631	1442.849
1814	970.037	1223.159	1047.378	877.702	1350.04	1438.061	1478.641	1353.257	1489.277	1336.866	1188.103	2116.133	1596.549	1659.977	1279.081	1118.649	1324.074	1437.958
1815	969.884	1219.691	1046.759	877.951	1350.932	1435.129	1476.978	1354.935	1487.329	1335.374	1187.158	2116.418	1601.289	1661.785	1277.404	1119.259	1326.705	1437.818
1816	972.03	1222.398	1045.253	877.517	1349.677	1437.296	1479.987	1352.148	1488	1333.105	1186.921	2108.4	1596.218	1651.826	1274.977	1120.649	1321.503	1435.333
1817	966.094	1225.604	1044.334	876.753	1352.351	1438.744	1480.561	1352.151	1489.633	1337.087	1185.216	2106.561	1597.083	1659.414	1275.492	1125.067	1324.72	1435.589
1818	971.775	1222.852	1047.299	875.865	1347.77	1431.625	1475.936	1348.814	1491.795	1336.146	1186.943	2111.051	1595.404	1661.542	1274.685	1120.628	1319.089	1437.938
1819	970.656	1219.107	1046.972	876.627	1350.351	1433.377	1476.173	1354.343	1489.055	1336.777	1185.784	2111.89	1597.711	1658.914	1274.615	1118.131	1321.36	1435.344
1820	970.916	1223.401	1044.155	879.448	1345.497	1435.466	1480.641	1350.872	1488.236	1336.004	1188.273	2111.847	1594.749	1659.613	1280.891	1118.238	1324.509	1436.479
1821	970.626	1226.094	1044.007	880.105	1346.644	1437.853	1473.667	1352.03	1487.984	1335.387	1185.934	2112.661	1595.678	1657.993	1277.99	1117.95	1321.354	1438.036
1822	970.53	1222.528	1046.944	879.386	1351.323	1436.028	1467.679	1354.235	1486.929	1338.091	1189.911	2110.11	1592.447	1658.831	1273.422	1117.77	1320.464	1442.87
1823	972.497	1222.902	1045.276	879.573	1351.184	1432.332	1472.772	1351.93	1488.896	1335.519	1189.21	2108.155	1594.652	1663.752	1274.682	1119.167	1320.122	1439.589
1824	970.359	1222.235	1048.789	876.165	1345.202	1430.592	1470.853	1352.239	1487.356	1335.114	1190.385	2108.327	1598.508	1660.322	1282.638	1121.539	1321.426	1437.896
1825	970.923	1222.761	1046.78	878.071	1345.076	1433.377	1471.779	1351.026	1484.869	1335.196	1187.831	2102.359	1598.057	1660.463	1274.523	1121.234	1322.69	1438.161
1826	971.861	1220.076	1046.483	879.281	1352.093	1434.073	1470.426	1353.431	1487.047	1336.449	1190.383	2105.112	1595.211	1659.345	1275.461	1121.39	1324.982	1441.865
1827	970.126	1222.74	1046.496	878.766	1350.093	1432.927	1469.372	1348.812	1486.619	1335.15	1189.753	2107.222	1594.34	1659.312	1271.997	1120.163	1323.839	1440.609
1828	970.366	1221.268	1047.979	878.133	1348.788	1433.42	1469.913	1354.872	1486.038	1332.611	1188.074	2104.3	1590.953	1658.782	1274.622	1118.649	1318.792	1435.344
1829	974.059	1224.834	1046.861	877.476	1348.184	1432.57	1466.997	1351.933	1488.23	1338.759	1188.117	2101.504	1598.021	1654.479	1274.401	1121.979	1323.771	1439.896
1830	971.53	1222.573	1047.719	878.691	1347.265	1434.354	1466.167	1354.054	1486.274	1336.326	1189.8	2106.855	1596.844	1658.171	1278.049	1115.933	1320.875	1438.443
1831	974.215	1216.168	1046.183	878.318	1350.316	1432.516	1468.321	1348.793	1477.69	1332.011	1185.897	2100.218	1594.889	1659.664	1277.232	1118.294	1318.491	1432.281
1832	971.874	1219.429	1044.991	878.157	1347.384	1433.805	1464.038	1350.177	1485.005	1332.25	1186.192	2104.523	1591.984	1658.69	1273.497	1118.982	1321.44	1433.115
1833	970.918	1221.557	1045.371	875.242	1350.495	1430.38	1464.551	1347.381	1483.641	1334.635	1188.651	2102.135	1593.622	1658.741	1277.534	1117.284	1325.771	1435.844
1834	973.176	1221.329	1045.617	878.004	1349.146	1433.851	1496.279	1350.042	1484.414	1334.815	1188.497	2102.963	1596.452	1664.086	1276.258	1121.77	1325.527	1437.161
1835	973.5	1220.819	1048.826	877.577	1351.513	1436.714	1494.295	1351.817	1482.362	1334.759	1187.629	2099.004	1594.319	1657.498	1278.779	1114.706	1320.101	1434.927
1836	974.032	1222.418	1042.151	876.571	1354.227	1429.658	1492.955	1351.399	1487.633	1332.041	1187.105	2098.506	1596.463	1655.901	1279.656	1119.27	1324.021	1438.219
1837	966.995	1217.53	1044.012	877.972	1356.22	1433.922	1490.49	1347.605	1481.427	1330.713	1187.609	2102.135	1589.752	1658.197	1274.583	1118.816	1322.268	1437.964
1838	970.941	1219.571	1046.984	876.397	1356.876	1435.43	1486.705	1350.84	1483.197	1333.431	1186.81	2101.457	1595.737	1656.104	1273.841	1117.713	1316.286	1436.354
1839	972.829	1221.206	1045.422	877.238	1352.619	1432.61	1486.859	1349.743	1482.447	1332.827	1189.084	2099.406	1595.26	1656.507	1276.88	1121.908	1322.125	1435.682
1840	968.411	1219.694	1044.701	877.026	1358.97	1434.818	1480.622	1347.773	1482.619	1331.141	1183.63	2099.059	1593.18	1663.593	1274.503	1120.922	1318.286	1427.01
1841	972.453	1219.494	1044.719	877.742	1361.419	1429.132	1477.388	1348.719	1485.477	1334.292	1186.623	2103.48	1593.707	1659.431	1276.617	1113.546	1319.44	1433.797
1842	972.285	1222.074	1044.26	878.135	1360.361	1433.828	1476.465	1349.032	1506.674	1335.02	1185.354	2101.241	1595.607	1656.845	1275.977	1118.784	1325.812	1434.135
1843	970.46	1221.071	1047.483	877.521	1360.674	1428.618	1482.651	1349.564	1511.926	1338.086	1187.649	2095.388	1590.929	1656.706	1272.802	1120.032	1317.926	1433.312
1844	968.545	1220.542	1041.684	874.938	1358.864	1428.271	1476.205	1345.909	1510.444	1337.262	1184.191	2093.369	1592.449	1659.498	1270.409	1116.064	1318.33	1431.193
1845	970.223	1217.3	1048.118	875.468	1359.03	1432.752	1476.327	1349.22	1520.614	1334.296	1187.941	2098.52	1596.024	1662.812	1271.69	1122.348	1322.36	1436.417
1846	969.473	1220.224	1045.278	876.599	1358.104	1435.84	1473.897	1348.798	1512.841	1335.82	1186.467	2098.276	1600.607	1663.192	1275.234	1114.454	1320.896	1430.818
1847	968.473	1217.175	1047.61	877.318	1355.871	1434.142	1476.468	1350.127	1510.953	1333.094	1186.656	2099.984	1592.123	1659.194	1278.219	1114.071	1324.839	1435.464
1848	967.265	1221.398	1046.466	880.47	1360.399	1435.073	1469.147	1349.207	1514.173	1337.955	1184.617	2097.643	1595.374	1657.072	1272.013	1114.989	1326.089	1436.51
1849	969.473	1217.179	1046.441	877.107	1359.74	1428.603	1464.41	1350.234	1508.17	1332.389	1186.617	2099.308	1598.035	1664.384	1273.06	1123.858	1321.973	1438.24
1850	965.978	1218.626	1044.077	876.556	1358.018	1432.987	1466.01	1349.838	1509.63	1332.451	1185.683	2096.977	1593.47	1664.426	1275.927	1116.94	1322.961	1435.307
1851	972.215	1217.792	1046.805	875.528	1358.04	1433.349	1470.183	1348.158	1509.693	1336.629	1185.449	2102.057	1596.995	1663.106	1271.773	1118.582	1322.896	1429.688
1852	971.604	1223.005	1046.186	875.727	1357.977	1434.22	1474.433	1344.728	1507.518	1336.08	1182.621	2095.78	1595.697	1665.292	1273.708	1121.255	1319.744	1438.365
1853	968.621	1218.331	1046.62	877.118	1359.927	1429.22	1465.984	1349.547	1507.23	1336.326	1186.813	2097.782	1592.972	1657.646	1270.628	1119.617	1315.75	1429.156
1854	971.235	1217.738	1044.362	876.955	1357.119	1430.899	1468.231	1347.714	1509.893	1337.863	1184.361	2099.471	1595.969	1660.109	1274.734	1120.33	1318.524	1433.63
1855	969.876	1217.94	1045.571	875.255	1357.843	1426.742	1491.33	1344.554	1510.173	1336.271	1184.252	2093.859	1591.38	1659.664	1273.841	1120.713	1321.31	1436.391
1856	971.245	1219.354	1046.404	873.753	1355.401	1429.813	1488.423	1346.615	1505.8	1332.278	1186.015	2089.78	1595.657	1655.875	1272.867	1120.301	1317.119	1435.792
1857	970.223	1217.293	1043.506	874.135	1354.871	1427.268	1485.631	1349.162	1507.548	1331.69	1185.829	2096.373	1594.468	1660.176	1274.786	1117.216	1319.61	1432.729
1858	970.02	1220.7	1042.343	879.408	1350.215	1434.018	1485.548	1348.341	1504.808	1333.371	1183.654	2101.041	1595.735	1659.324	1277.901	1119.599	1324.628	1436.229
1859	967.319	1214.752	1045.125	875.994	1355.258	1432.215	1485.702	1343.608	1496.099	1331.838	1185.395	2094.021	1593.9	1657.044	1274.732	1119.986	1319.137	1435.359
1860	971.003	1217.423	1041.831	873.665	1350.477	1433.246	1482.189	1344.174	1498.227	1334.563	1182.822	2091.867	1593.094	1653.546	1275.109	1118.39	1321.83	1434.495
1861	968.985	1216.38	1043.998	875.348	1353.934	1429.587	1477.324	1348.329	1496.507	1333.119	1186.261	2094.857	1592.971	1656.285	1269.885	1118.862	1322.464	1431.885
1862	970.916	1217.13	1043.051	873.401	1350.283	1433.339	1478.372	1343.687	1505.89	1334.219	1184.66	2096.98	1590.709	1660.558	1273.633	1120.057	1322.098	1428.24
1863	968.25	1215.25	1043.323	875.088	1353.151	1429.175	1497.83	1348.564	1502.022	1332.759	1182.521	2095.263	1591.894	1659.694	1273.38	1121.277	1316.607	1434.406
1864	968.428	1220.497	1045.524	873.021	1352.24	1434.218	1493.196	1349.506	1498.69	1331.33	1182.121	2094.873	1591.853	1656.551	1272.891	1120.89	1319.592	1431.792
1865	973.512	1219.741	1042.121	875.191	1353.374	1427.924	1490.112	1347.649	1495.373	1333.549	1181.542	2098.074	1595.381	1658.19	1272.154	1114.582	1318.798	1436.536
1866	968.475	1218.676	1043.856	873.391	1355.442	1432.086	1486.054	1345.216	1498.293	1338.052	1181.164	2097.41	1595.052	1657.215	1271.336	1114.177	1323.938	1433.755
1867	969.463	1218.271	1045.835	875.549	1350.093	1432.684	1483.798	1347.459	1499.803	1333.078	1184.001	2098.543	1593.029	1659.776	1275.904	1114.071	1316.899	1433.536
1868	967.26	1214.723	1042.896	873.65	1357.957	1427.496	1486.503	1348.742	1497.074	1334.405	1183.395	2092.237	1586.983	1664.368	1270.568	1115.649	1316.664	1434.568
1869	967.493	1215.141	1042.956	875.101	1354.745	1430.84	1480.228	1346.436	1493.225	1331.97	1181.844	2091.62	1587.626	1656.322	1268.758	1118.823	1316.476	1429.464
1870	969.785	1216.595	1042.086	873.601	1357.167	1431.83	1480.715	1347.301	1501.586	1332.636	1181.807	2094.643	1592.139	1654.882	1272.102	1117.195	1318.009	1429.604
1871	969.75	1220.192	1044.506	873.863	1352.184	1431.377	1476.984	1348.401	1495.123	1333.875	1186.554	2091.469	1594.222	1657.387	1268.904	1115.95	1321.786	1433.833
1872	967.629	1215.924	1042.949	876.766	1356.538	1425.995	1474.33	1343.984	1493.063	1332.847	1179.935	2098.677	1591.91	1662.512	1269.857	1116.092	1315.292	1430.833
1873	966.092	1216.373	1043.694	875.397	1349.864	1431.061	1469.369	1345.376	1492.304	1335.371	1180.414	2094.437	1589.347	1662.176	1271.557	1115.557	1319.077	1428.479
1874	967.931	1217.412	1037.988	872.644	1356.179	1427.673	1471.936	1343.227	1491.784	1329.782	1181.558	2094.027	1590.165	1655.065	1270.424	1113.66	1319.753	1428.682
1875	969.916	1217.541	1041.807	874.981	1359.497	1426.641	1469.612	1346.99	1494.641	1331.533	1181.06	2092.069	1594.567	1653.685	1265.07	1114.486	1316.25	1432.229
1876	964.802	1218.287	1038.958	873.994	1356.712	1431.542	1468.391	1345.965	1488.671	1328.107	1179.161	2095.733	1587.116	1658.551	1271.641	1110.465	1316.003	1431.568
1877	968.693	1217.589	1040.369	871.826	1357.222	1425.175	1465.481	1347.237	1493.222	1334.348	1181.089	2094.335	1589.536	1657.317	1266.12	1118.454	1313.652	1431.25
1878	968.869	1219.109	1043.35	873.944	1356.369	1426.486	1493.179	1347.624	1490.674	1333.465	1182.21	2093.514	1591.464	1666.535	1271.695	1119.993	1313.265	1435.781
1879	967.379	1217.808	1037.9	875.543	1356.568	1430.678	1490.122	1349.856	1489.496	1332.513	1180.719	2100.265	1589.704	1658.627	1269.294	1115.071	1318.158	1431.818
1880	969.547	1217.544	1041.111	876.227	1357.328	1433.167	1486.647	1344.705	1491.904	1333.688	1181.311	2097.671	1591.456	1666.026	1268.396	1117.808	1318.179	1431.042
1881	968.797	1217.016	1037.513	877.541	1356.028	1425.359	1487.538	1345.221	1492	1332.816	1180.562	2095.631	1590.548	1659.651	1270.091	1115.142	1312.289	1431.036
1882	970.198	1216.626	1042.923	875.193	1355.614	1428.765	1481.058	1349.497	1494.304	1329.84	1182.628	2095.433	1591.166	1660.519	1270.341	1115.918	1312.435	1427.271
1883	968.186	1218.114	1040.979	874.777	1352.056	1427.322	1480.522	1346.677	1489.288	1335.365	1177.855	2097.274	1590.269	1654.398	1270.339	1118.262	1318.426	1432.792
1884	968.787	1221.577	1040.341	877.444	1352.429	1429.582	1475.769	1348.388	1486.912	1330.963	1179.549	2090.069	1591.125	1655.947	1266.911	1117.968	1319.205	1428.547
1885	968.181	1218.244	1043.058	875.609	1350.957	1426.666	1474.907	1346.791	1485.888	1331.508	1179.007	2094.294	1590.137	1651.801	1268.161	1114.699	1320.128	1428.188
1886	969.988	1216.698	1042.035	873.348	1349.369	1426.213	1477.734	1344.886	1487.178	1329.553	1179.955	2093.561	1591.237	1655.921	1265.143	1117.918	1313.185	1425.589
1887	967.995	1215.602	1040.406	876.277	1352.929	1426.795	1476.276	1345.402	1488.688	1328.301	1177.961	2097.173	1589.1	1654.366	1269.482	1117.741	1323.565	1428.323
1888	965.126	1218.239	1036.868	877.586	1357.083	1427.532	1480.423	1345.223	1486.548	1334.635	1178.324	2091.786	1592.126	1659.023	1270.706	1113.348	1315.932	1434.615
1889	968.51	1215.642	1038.907	874.474	1354.74	1424.334	1502.237	1346	1487.556	1328.314	1177.903	2092.157	1587.364	1659.389	1267.19	1113.532	1314.699	1432.141
1890	967.705	1216.101	1044.362	876.955	1350.639	1428.322	1491.474	1343.186	1483.594	1329.246	1182.564	2095.863	1587.723	1655.333	1269.049	1116.369	1312.25	1434.635
1891	967.829	1220.201	1045.956	875.815	1353.472	1428.289	1489.994	1343.731	1481.542	1333.823	1179.18	2090.023	1587.865	1657.026	1268.37	1115.794	1317.881	1430.135
1892	964.166	1219.114	1043.248	874.747	1354.773	1427.739	1483.981	1345.22	1484.205	1328.952	1178.851	2088.979	1586.839	1653.644	1265.995	1118.727	1315.967	1427.734
1893	969.871	1218.763	1037.761	874.481	1348.136	1426.278	1481.869	1346.742	1481.888	1331.813	1177.994	2089.114	1587.265	1657.743	1275.198	1118.567	1317.241	1431.948
1894	966.861	1218.157	1041.613	874.212	1354.606	1430.876	1480.561	1345.482	1480.663	1332.562	1176.914	2089.851	1590.054	1656.072	1268.099	1116.032	1315.955	1425.109
1895	969.253	1214.134	1037.534	875.65	1354.396	1427.395	1483.747	1342.9	1486.726	1330.765	1179.854	2092.498	1585.527	1662.609	1266.979	1119.096	1315.518	1433.396
1896	967.408	1218.562	1043.306	875.17	1355.616	1432.405	1476.471	1345.172	1489.238	1330.547	1180.074	2091.312	1588.572	1659.5	1263.198	1117.376	1310.795	1426.844
1897	968.354	1220.53	1042.36	875.167	1357.24	1425.334	1484.119	1345.439	1484.792	1332.271	1179.735	2090.033	1586.962	1657.301	1263.161	1115.152	1319.598	1425.979
1898	963.369	1218.3	1040.664	873.384	1354.619	1430.39	1478.667	1340.622	1481.564	1329.237	1177.066	2086.604	1588.598	1656.894	1265.305	1116.376	1316.312	1425.073
1899	964.193	1222.206	1040.267	875.815	1352.136	1430.529	1492.718	1346.316	1484.482	1328.592	1178.585	2093.353	1590.005	1663.512	1273.557	1118.319	1318.798	1428.865
1900	966.267	1216.658	1041.754	874.573	1353.664	1425.111	1488.59	1347.468	1486.367	1329.61	1180.443	2095.4	1587.861	1664.824	1269.044	1113.16	1313.857	1432.974
1901	968.881	1216.289	1041.64	876.245	1350.288	1425.129	1488.125	1343.123	1480.34	1330.601	1178.725	2098.104	1584.473	1663.414	1271.268	1116.784	1314.512	1430.474
1902	965.609	1216.016	1039.8	875.339	1352.25	1426.23	1480.519	1344.99	1487.463	1325.788	1177.956	2090.814	1587.445	1659.241	1269.505	1114.028	1318.634	1431.339
1903	967.205	1216.101	1039.302	873.571	1353.083	1426.316	1484.144	1347.35	1485.712	1329.1	1177.995	2092.347	1592.877	1656.951	1269.073	1113.301	1315.277	1425.047
1904	968.512	1216.571	1039.241	875.489	1354.505	1432.463	1481.24	1342.327	1482.112	1329.373	1178.366	2088.825	1586.345	1661.574	1273.659	1114.564	1316.821	1431.792
1905	964.017	1216.749	1042.132	873.676	1349.573	1428.083	1481.74	1343.195	1485.189	1330.545	1178.979	2095.688	1585.693	1663.213	1266.945	1115.142	1315.923	1426.38
1906	964.564	1214.953	1042.531	876.204	1351.775	1427.919	1473.042	1342.824	1481.581	1330.292	1179.461	2090.173	1588.546	1657.345	1269.268	1115.33	1312.682	1426.297
1907	965.597	1211.259	1039.979	878.135	1351.543	1430.835	1486.721	1343.721	1482.57	1329.123	1177.264	2089.941	1591.825	1660.56	1270.654	1113.376	1313.488	1429.969
1908	965.997	1213.933	1040.74	877.189	1350.018	1423.641	1487.051	1343.171	1479.162	1330.412	1178.598	2091.804	1590.125	1659.944	1271.138	1114.227	1316.14	1429.484
1909	964.931	1214.535	1037.144	875.526	1352.677	1429.861	1487.035	1344.937	1477.616	1331.112	1177.854	2093.3	1589.835	1658.988	1273.805	1118.943	1317.53	1419.703
1910	964.995	1217.4	1042.768	876.689	1347.699	1430.557	1479.324	1339.815	1475.214	1327.255	1179.435	2088.618	1587.437	1657.465	1268.052	1116.624	1314.634	1426.776
1911	967.225	1217.195	1041.647	876.74	1350.078	1426.825	1480.429	1341.684	1479.381	1331.501	1177.37	2094.373	1587.052	1659.389	1269.086	1118.894	1310.452	1427.797
1912	969.421	1215.881	1042.179	875.283	1351.869	1421.516	1480.724	1341.759	1484.134	1325.961	1177.656	2091.145	1587.802	1660.604	1268.443	1123.521	1313.128	1424.979
1913	965	1215.828	1040.362	875.652	1348.369	1425.729	1473.471	1341.786	1481.997	1330.658	1177.556	2092.1	1587.156	1658.713	1270.609	1120.674	1310	1426.656
1914	965.844	1212.519	1037.387	874.197	1349.662	1429.192	1474.407	1342.276	1474.529	1326.613	1179.121	2091.378	1588.513	1660.993	1272.312	1116.365	1310.747	1426.089
1915	967.374	1215.546	1038.993	875.687	1348.795	1428.116	1471.971	1340.504	1477.54	1328.822	1176.679	2092.686	1588.79	1656.502	1271.5	1114.291	1313.44	1429.047
1916	964.602	1215.031	1038.232	874.511	1347.301	1427.053	1475.237	1342.921	1479.205	1327.323	1175.753	2088.782	1588.425	1657.748	1269.146	1114.805	1310.685	1422.771
1917	964.606	1212.778	1036.626	877.884	1353.149	1423.147	1486.631	1341.938	1483.43	1325.526	1176.344	2090.855	1585.463	1661.921	1261.844	1118.383	1311.062	1430.219
1918	965.53	1212.781	1039.002	873.91	1345.083	1423.868	1485.814	1339.698	1478.844	1327.971	1177.756	2094.576	1585.759	1663.417	1268.229	1117.213	1310.988	1429.182
1919	964.29	1215.056	1040.701	877.399	1347.629	1427.795	1482.247	1344.694	1476.962	1325.925	1175.754	2094.076	1590.525	1662.336	1270.247	1113.996	1313.479	1429.672
1920	966.344	1214.436	1037.357	871.755	1349.056	1426.701	1479.804	1342.51	1479.584	1329.237	1178.509	2089.992	1585.222	1666.748	1269.534	1112.45	1309.818	1425.026
1921	964.062	1209.987	1038.687	875.114	1348.465	1426.081	1474.51	1341.55	1476.627	1327.348	1177.252	2091.139	1587.858	1657.889	1265.518	1121.702	1316.619	1428.411
1922	964.084	1214.814	1039.429	873.303	1348.179	1425.81	1476.676	1341.278	1479.153	1327.665	1177.201	2097.178	1586.984	1662.113	1270.539	1114	1313.696	1427.24
1923	964.361	1213.651	1038.357	875.646	1351.235	1422.537	1477.497	1340.03	1476.318	1328.822	1177.951	2092.496	1588.073	1658.028	1265.794	1119.663	1311.464	1428.542
1924	962.126	1208.049	1037.151	872.412	1347.03	1423.273	1468.657	1341.204	1473.559	1328.975	1177.116	2096.576	1584.9	1657.366	1270.451	1114.145	1312.006	1427.286
1925	962.52	1210.043	1040.097	871.921	1349.465	1430.658	1475.455	1340.385	1475.019	1332.576	1176.194	2094.28	1587.201	1658.609	1268.565	1113.316	1311.637	1427.271
1926	966.512	1215.445	1041.109	872.923	1349.593	1422.879	1470.596	1342.343	1473.526	1329.677	1178.229	2094.471	1588.593	1657.574	1264.685	1114.957	1313.405	1420.583
1927	965.871	1212.627	1037.677	871.68	1350.404	1423.294	1470.792	1340.032	1477.718	1327.415	1175.696	2095.71	1584.752	1661.213	1266.807	1117.014	1308.083	1424.328
1928	966.931	1213.542	1037.831	875.309	1347.599	1421.772	1466.179	1339.707	1475.477	1327.2	1174.724	2092.582	1584.581	1658.81	1261.948	1113.567	1307.777	1424.516
1929	962.398	1212.588	1037.51	871.968	1347.354	1425.43	1484.253	1339.19	1473.932	1328.135	1173.719	2094.527	1587.185	1658.227	1265.583	1113.149	1313.574	1424.167
1930	963.426	1214.262	1037.891	874.715	1343.884	1425.42	1475.08	1341.272	1480.797	1328.107	1175.88	2093.947	1588.555	1658.738	1267.685	1116.922	1308.637	1422.729
1931	965.644	1217.687	1039.276	873.474	1350.283	1426.263	1477.647	1342.195	1470.277	1328.717	1176.402	2096.308	1587.43	1656.069	1271.445	1115.897	1308.86	1425.057
1932	962.168	1214.644	1037.974	871.399	1351.553	1422.792	1477.462	1341.851	1473.756	1327.405	1177.168	2091.396	1583.182	1661.704	1265.615	1113.929	1309.256	1424.531
1933	962.587	1214.365	1036.84	875.219	1352.629	1422.496	1474.878	1337.605	1470.797	1328.75	1173.105	2091.765	1585.033	1654.701	1264.773	1115.298	1315.551	1421.333
1934	967.116	1216.722	1037.636	872.412	1352.758	1424.056	1474.016	1337.733	1478.433	1326.02	1179.355	2093.384	1586.192	1661.296	1264.07	1112.699	1310.152	1419.526
1935	966.23	1214.678	1039.624	873.219	1354.432	1424.352	1469.644	1340.752	1479.096	1327.963	1179.228	2089.349	1587.983	1653.097	1263.156	1115.131	1309.571	1428.12
1936	961.725	1213.458	1039.063	876.79	1355.111	1425.352	1464.631	1342.054	1472.37	1325.253	1175.801	2091.859	1584.832	1659.345	1269.602	1110.44	1307.39	1425.427
1937	963.012	1211.642	1036.304	874.68	1354.043	1420.215	1470.862	1340.313	1472.134	1327.786	1177.006	2089.376	1582.43	1658.472	1264.456	1110.706	1311.247	1422.833
1938	965.233	1212.691	1038.886	870.223	1358.083	1425.182	1469.122	1337.351	1474.841	1328.102	1175.178	2091.271	1584.113	1662.495	1265.523	1116.273	1308.783	1423.76
1939	963.391	1211.239	1039.158	873.101	1356.952	1422.519	1462.003	1340.888	1472.671	1326.544	1176.854	2091.521	1583.9	1658.766	1265.198	1113.014	1306.012	1425.443
1940	964.332	1210.609	1036.531	874.352	1356.212	1424.97	1470.112	1344.431	1480.247	1327.74	1178.957	2092.359	1584.757	1657.657	1263.497	1112.496	1310.089	1420.438
1941	963.973	1214.562	1037.664	873.064	1355.558	1417.62	1462.099	1337.666	1474.14	1323.549	1176.508	2084.041	1585.191	1654.847	1261.615	1111.589	1310.22	1420.729
1942	960.037	1214.174	1039.425	871.277	1354.116	1425.261	1467.628	1340.33	1475.737	1326.62	1174.366	2085.977	1583.967	1659.87	1267.229	1112.206	1311.167	1418.547
1943	960.822	1208.749	1035.162	871.592	1356.24	1428.046	1464.577	1342.829	1474.647	1328.41	1176.459	2089.661	1584.629	1662.394	1264.727	1114.248	1310.503	1420.776
1944	964.072	1209.904	1036.253	872.309	1352.624	1425.509	1463.071	1339.48	1474.578	1326.146	1176.556	2083.4	1582.61	1659.898	1264.648	1112.599	1310.503	1424.198
1945	962.495	1215.345	1034.937	873.208	1356.346	1423.16	1465.25	1336.476	1470.562	1326.239	1176.271	2084.343	1583.822	1659.669	1262.047	1111.535	1310.092	1423.62
1946	963.775	1211.685	1036.037	875.393	1354.346	1422.147	1464.737	1336.641	1472.586	1324.617	1171.921	2084.194	1581.752	1658.241	1265.578	1112.266	1307.601	1420.703
1947	963.473	1209.96	1037.566	870.8	1357.129	1421.59	1457.663	1339.366	1474.904	1324.827	1174.852	2088.437	1580.354	1659.301	1269.557	1115.121	1312.565	1420.87
1948	961.03	1208.669	1036.179	870.53	1359.03	1424.273	1462	1340.01	1471.71	1328.02	1174.192	2092.047	1584.773	1653.806	1266.221	1112.262	1308.179	1421.349
1949	962.327	1208.327	1041.413	871.159	1358.927	1422.17	1459.705	1336.831	1473.055	1326.103	1175.564	2085.065	1586.426	1659.373	1263.701	1115.394	1312.384	1420.521
1950	960.559	1211.967	1036.826	871.998	1361.737	1424.354	1476.667	1338.988	1471.858	1327.693	1173.987	2085.549	1585.908	1659.401	1263.341	1111.142	1311.991	1421.365
1951	959.72	1210.79	1038.543	872.266	1364.129	1428.957	1475.272	1340.037	1471.071	1324.465	1176.403	2087.341	1582.742	1658.139	1267.13	1111.66	1315.47	1424.661
1952	960.176	1208.136	1036	872.112	1359.099	1422.608	1468.638	1338.627	1469.066	1326.519	1173.765	2087.741	1581.239	1660.303	1265.565	1114.443	1306.19	1422.302
1953	962.057	1211.533	1034.448	871.833	1358.548	1418.757	1465.926	1336.863	1468.932	1325.389	1174.731	2083.161	1585.35	1658.53	1265.99	1111.298	1310.149	1422.391
1954	962.587	1211.85	1036.65	872.292	1360.237	1419.4	1468.936	1335.919	1469.696	1323.185	1171.422	2084.755	1577.825	1658.458	1267.661	1113.358	1309.366	1421.401
1955	959.054	1208.749	1033.691	869.191	1356.578	1416.327	1460.548	1335.341	1473.438	1325.358	1170.665	2088.798	1581.719	1653.512	1260.841	1112.943	1302.738	1420.49
1956	957.619	1211.092	1031.963	869.901	1349.899	1419.896	1462.808	1331.766	1471.321	1323.396	1169.287	2082.79	1579.603	1654.282	1260.352	1112.918	1302.83	1413.573
1957	959.022	1206.206	1030.176	867.24	1348.078	1418.441	1455.404	1332.942	1471.888	1321.816	1170.15	2083.565	1577.737	1652.081	1260.677	1107.436	1308.107	1419.615
1958	951.587	1200.508	1025.195	861.697	1343.149	1412.203	1456.708	1329.8	1464.677	1311.89	1162.775	2080.116	1572.187	1648.481	1258.526	1100.071	1300.185	1417.031
1959	947.037	1193.414	1020.139	857.157	1333.341	1406.628	1448.99	1322.598	1450.956	1307.499	1156.586	2073.984	1565.634	1639.002	1249.125	1094.904	1293.866	1415.266
1960	943.837	1196.009	1019.497	854.509	1333.896	1411.02	1446.022	1319.098	1458.986	1305.119	1156.014	2068.021	1566.563	1641.444	1250.646	1099.27	1292.768	1411
1961	947.753	1194.664	1021.049	861.159	1336.985	1410.053	1452.452	1322.984	1456.389	1310.538	1160.171	2073.59	1570.806	1641.873	1252.62	1100.138	1293.762	1403.062
1962	960.183	1205.286	1032.392	866.058	1348.922	1413.641	1462.138	1331.148	1466.142	1317.291	1169.362	2078.888	1571.901	1653.711	1258.703	1106.007	1300.021	1413.635
1963	963.874	1206.378	1034.248	867.054	1347.649	1417.24	1472.455	1332.835	1466.8	1320.059	1170.343	2086.622	1579.177	1653.111	1261.383	1109.56	1305.542	1415.578
1964	957.46	1211.094	1034.302	872.337	1346.245	1421.233	1468.606	1336.884	1472.775	1322.447	1172.68	2089.637	1579.142	1656.565	1261.917	1108.567	1310.908	1429.286
1965	963.451	1210.345	1032.603	870.549	1346.717	1420.073	1468.788	1334.19	1468.537	1324.718	1171.942	2083.555	1582.307	1652.192	1267.706	1108.901	1307.503	1417.458
1966	960.215	1211.356	1031.947	871.496	1346.048	1420.005	1469.66	1337.079	1468.934	1323.747	1174.586	2081.982	1583.627	1651.644	1265.143	1112.145	1306.021	1422.292
1967	962.257	1210.233	1033.984	871.433	1350.303	1419.441	1467.051	1333.629	1467.395	1322.72	1170.316	2084.675	1580.445	1649.678	1260.526	1105.876	1307.795	1423.094
1968	961.389	1210.541	1033.947	872.856	1351.028	1422.499	1467.34	1335.077	1472.307	1323.663	1170.951	2087.255	1583.848	1653.778	1260.083	1110.043	1302.176	1422.026
1969	963.485	1207.429	1032.445	869.133	1352.371	1421	1458.728	1335.402	1473.178	1320.898	1172.154	2080.345	1580.655	1659.081	1266.091	1108.426	1304.714	1419.229
1970	959.96	1207.497	1035.831	868.363	1349.798	1418.296	1459.221	1335.875	1466.592	1321.583	1169.035	2085.318	1584.293	1651.556	1261.333	1111.195	1308.455	1419.104
1971	959.005	1206.541	1033.401	871.258	1351.495	1420.992	1460.532	1336.979	1467.019	1322.948	1169.86	2086.592	1578.459	1659.062	1263.674	1112.808	1304.182	1416.052
1972	962.448	1207.199	1030.079	869.751	1355.101	1415.899	1464.724	1334.647	1469.479	1323.159	1169.711	2082.939	1579.418	1655.537	1263.51	1111.922	1302.289	1414.719
1973	958.153	1207.132	1032.724	867.976	1356.265	1419.934	1457.875	1333.571	1472.37	1323.545	1171.221	2079.48	1580.121	1655.178	1259.357	1112.45	1309.149	1415.349
1974	957.849	1208.025	1034.318	872.481	1353.806	1420.863	1460.471	1334.954	1471.367	1321.804	1171.921	2086.939	1584.38	1657.926	1260.255	1109.755	1306.685	1415.562
1975	961.894	1210.667	1033.114	872.107	1357.497	1417.805	1457.381	1334.216	1469.852	1324.431	1170.466	2090.445	1580.7	1658.407	1262.302	1114.606	1306.449	1421.969
1976	961.171	1207.137	1031.631	871.457	1356.366	1415.256	1473.619	1334.78	1470.348	1322.26	1168.672	2089.163	1581.184	1653.484	1263.12	1110.323	1309.149	1421.115
1977	959.347	1208.354	1035.19	872.223	1361.23	1416.843	1471.917	1334.761	1473.068	1321.15	1168.34	2087.798	1581.589	1650.789	1258.107	1110.532	1302.821	1414.818
1978	958.762	1207.879	1030.596	870.288	1361.535	1416.362	1471.833	1335.441	1471.704	1324.348	1171.071	2089.543	1581.542	1651.815	1260.758	1112.074	1304.494	1418.052
1979	962.584	1206.817	1029.304	868.657	1360.646	1421.187	1466.734	1335.267	1467.378	1320.349	1168.133	2086.69	1581.414	1657.19	1263.599	1113.248	1304.863	1423.026
1980	959.861	1205.378	1031.48	872.127	1356.679	1428.276	1465.51	1334.193	1467.381	1324.214	1167.027	2083.5	1580	1653.731	1267.096	1108.631	1309.354	1421.276
1981	963.29	1204.832	1032.394	872.661	1360.624	1418.547	1465.125	1335.098	1470.584	1318.761	1168.318	2088.58	1579.468	1655.852	1259.698	1106.411	1305.003	1417.099
1982	959.673	1207.958	1032.459	871.35	1354.253	1416.494	1463.779	1334.021	1467.485	1319.854	1172.984	2082.931	1580.423	1657.037	1262.497	1111.557	1306.372	1415.797
1983	963.661	1211.374	1034.042	871.659	1358.114	1419.846	1459.458	1336.304	1469.564	1323.556	1171.111	2086.39	1584.596	1651.873	1264.94	1113.057	1310.435	1416.573
1984	959.017	1208.801	1031.195	870.176	1358.015	1418.111	1458.603	1334.2	1470.093	1322.977	1171.262	2086.141	1576.742	1661.206	1261.927	1105.486	1308.759	1415.432
1985	959.824	1206.812	1032.865	874.408	1358.692	1418.306	1464.042	1337.728	1468.734	1320.444	1170.652	2082.533	1579.695	1654.565	1261.432	1111.053	1308.643	1415.818
1986	961.493	1208.497	1031.988	869.543	1359.174	1417.858	1457.064	1333.492	1469.384	1321.717	1170.327	2082.171	1579.423	1657.139	1263.43	1110.209	1312.938	1419.156
1987	962.233	1206.105	1036.244	871.981	1356.78	1419.648	1453.042	1336.656	1465.438	1319.449	1170.677	2082.304	1578.021	1655.347	1261.596	1108.706	1309.074	1419.307
1988	961.542	1204.08	1030.288	870.472	1358.126	1418.8	1458.106	1335.837	1470.274	1320.642	1173.349	2084.261	1579.187	1659.317	1261.047	1109.099	1308.872	1416.859
1989	960.163	1206.591	1030.357	871.584	1362.644	1418.889	1452.827	1335.163	1469.277	1324.815	1175.14	2084.986	1578.142	1655.488	1260.396	1108.209	1306.33	1424.276
1990	956.701	1205.387	1032.037	869.127	1361.174	1418.757	1454.897	1334.661	1467.496	1319.481	1169.815	2079.467	1578.411	1656.41	1262.016	1111.17	1309.592	1414.891
1991	961.285	1206.476	1034.035	871.212	1372.141	1416.051	1452.109	1335.09	1461.896	1322.225	1168.502	2083.382	1575.804	1653.412	1262.357	1108.057	1311.113	1419.422
1992	959.854	1206.91	1034.176	870.732	1363.139	1419.924	1458.276	1333.443	1464.66	1320.086	1171.183	2079.429	1581.636	1652.484	1263.307	1109.89	1307.31	1411.938
1993	963.183	1204.192	1031.36	871.352	1362.197	1416.218	1452.798	1331.951	1466.51	1325.023	1170.058	2081.145	1580.445	1654.181	1257.247	1111.142	1304.696	1417.292
1994	959.847	1206.946	1032.441	869.431	1362.79	1415.76	1457.337	1335.351	1465.901	1322.004	1170.664	2084.904	1575.724	1659.472	1260.169	1105.784	1304.565	1414.057
1995	960.022	1208.248	1035.74	871.378	1363.321	1419.42	1454.638	1334.301	1469.488	1321.51	1169.549	2082.839	1580.882	1654.546	1261.562	1104.748	1306.58	1415.859
1996	959.98	1204.595	1032.896	868.983	1363.22	1415.879	1452.481	1334.77	1466.841	1320.134	1171.142	2076.429	1580.74	1656.991	1260.333	1106.426	1305.417	1419.865
1997	957.549	1208.072	1031.032	871.086	1358.932	1419.494	1469.24	1333.522	1467.134	1322.02	1168.969	2081.8	1575.697	1654.349	1263.307	1104.954	1306.375	1417.016
1998	957.411	1200.687	1026.745	868.998	1356.467	1412.828	1468.026	1329.206	1463.184	1317.289	1168.238	2082.926	1572.078	1658.206	1258.286	1107.844	1301.268	1413.115
1999	957.24	1206.544	1033.174	870.775	1358.659	1417.577	1463.801	1330.207	1462.123	1319.344	1170.591	2078.39	1573.412	1656.66	1257.51	1108.16	1304.735	1418.031
[truncated: 26,019 more rows]
