# Supplementary material for: Author Correction: Elevated aldosterone and blood pressure in a mouse model of familial hyperaldosteronism with ClC-2 mutation
Source: Nat Commun. 2022 May 27;13:3066. doi: 10.1038/s41467-022-29242-3 (PMC9142497; doi:10.1038/s41467-022-29242-3)
Supplement: Supplementary file 1 — Supplementary Software 1 [file 41467_2022_29242_MOESM1_ESM.zip › Supplementary Software 1/README.txt]

*** Supplementary Software 1 ***
*** Schewe et al. (2019) ***


This .ZIP file contains the code used in the above mentioned publication to identify spikes in calcium signal traces, review the identified spikes and group spikes into bursts. All code is written in the python language and contained within Jupyter notebooks for convenient handling.

*** System requirements

We recommend to install a python distribution such as Anaconda (www.anaconda.com) that contains all of the following requirements

We ran this code on Windows 10 but it should be possible to be run on any operating system where the following requirements are met.

- Python 3 (tested on 3.5.5)
- pandas (tested on 0.23.0)
- numpy (tested on 1.14.3)
- Matplotlib (tested on 2.2.2)
- scikit-learn (tested on 0.19.1)
- Jupyter notebook (tested on 4.4.0)
- iPython (tested on 6.4.0)

*** Installation

All files need to be copied to a directory that can be accessed via the Jupyter notebook.

*** How to run

For demo purposes, no changes to the code will have to be made. Using the demo dataset, run time should be in the range of seconds on a reasonably modern computer.
The scripts contained in this archive are meant to be run in the following order:

1) SpikeDetect.ipynb
	This script detects spikes in the signal. Please run all code cells from 	top to bottom. You may change file names and the thresholds (cutoffs) used 	for spike detection. All output will be saved into an HDF5 file specified in the beginning.

2) ReviewSpikes.ipynb
	This script gives a graphical interface to review the spikes identified by 	SpikeDetect. Please run all code cells from top to bottom. You may have to change the input file if it was changed before. If the graphical interfaces does not function correctly, please run all code cells again, from top to bottom. In the beginning, all traces should be shown in the upper graph. The graphical interface allows to select a cell (trace) from a dropdown selection in the top left which will then be shown in isolation. Upon loading of a single cell, the event dropdown selection will be populated with a list of all detected events. Clicking on "Go To" will show a magnified view of that event in the lower graph. Clicking on "Accept Event" results in a display of the next event. Using "Reject Event" will turn the value of this event to "-1" which can be used to ignore this event from further analysis.

3) BurstDetect.ipynb
	This script will detect bursts in the events detected earlier by SpikeDetect. Please run all code cells from top to bottom. You may have to change the input file if it was changed before. The last cell will give an output with the intraburst frequencies, burst lengths (in s) and the number of spikes contained within, separated for each cell contained in the file.


Copyright (c) 2019 Gabriel Stoelting

Permission is hereby granted, free of charge, to any person obtaining a copy of this software and associated documentation files (the "Software"), to deal in the Software without restriction, including without limitation the rights to use, copy, modify, merge, publish, distribute, sublicense, and/or sell copies of the Software, and to permit persons to whom the Software is furnished to do so, subject to the following conditions:

The above copyright notice and this permission notice shall be included in all copies or substantial portions of the Software.

THE SOFTWARE IS PROVIDED "AS IS", WITHOUT WARRANTY OF ANY KIND, EXPRESS OR IMPLIED, INCLUDING BUT NOT LIMITED TO THE WARRANTIES OF MERCHANTABILITY, FITNESS FOR A PARTICULAR PURPOSE AND NONINFRINGEMENT. IN NO EVENT SHALL THE AUTHORS OR COPYRIGHT HOLDERS BE LIABLE FOR ANY CLAIM, DAMAGES OR OTHER LIABILITY, WHETHER IN AN ACTION OF CONTRACT, TORT OR OTHERWISE, ARISING FROM, OUT OF OR IN CONNECTION WITH THE SOFTWARE OR THE USE OR OTHER DEALINGS IN THE SOFTWARE.
