# Supplementary material for: Author Correction: Elevated aldosterone and blood pressure in a mouse model of familial hyperaldosteronism with ClC-2 mutation
Source: Nat Commun. 2022 May 27;13:3066. doi: 10.1038/s41467-022-29242-3 (PMC9142497; doi:10.1038/s41467-022-29242-3)
Supplement: Supplementary file 1 — Supplementary Software 1 [file 41467_2022_29242_MOESM1_ESM.zip › Supplementary Software 1/ReviewSpikes.ipynb]

# %% [code]
from ipywidgets import widgets
from IPython import display
import pandas as pd
import numpy as np
import matplotlib.pyplot as plt
import os.path

%matplotlib notebook

# %% [markdown]
Please make sure that the filename below corresponds to the output file from SpikeDetect

# %% [code]
input_file = "Demo_output.hdf"

if(os.path.isfile(input_file)): # Check if hdf file exists
    hdf_storage = pd.HDFStore(input_file) # All data will be taken from this file
else:
    print("You must first run SpikeDetect!")


# %% [code]

# Load and initialize data
def select_file(b):
    global selected_filename, cells
    total_raw.clear() # Clear output
    total_raw.plot(hdf_storage["raw_data"]) # Draw all raw traces in the upper graph
    plt.ylim(-50,hdf_storage["raw_data"][100:].max().max()) # Scale y-axis for a good fit
    plt.draw()
    
    cells = hdf_storage["raw_data"].columns # Get the names of the cell columns
    cell_selection.options = cells # Put the names into the dropdown menu
    
# Display a selected cell
def select_cell(b):
    global selected_cell, events
    selected_cell = cell_selection.value # Get the name of the selected cell
    
    try:
        events = hdf_storage["events"][selected_cell].dropna() 
        event_selection.options = events # Show events in a dropdown selection if they exist
    except:
        event_selection.options = "None" # If there are no events, show None
    
    total_raw.clear()
    total_raw.plot(hdf_storage["raw_data"][selected_cell]) # Display the single trace in the upper window
    plt.ylim(-50,hdf_storage["raw_data"][selected_cell][100:].max()) # Scale y-axis
    plt.draw()
    
# Show a selected event
def goto_event(b):
    global selected_event, event_index, events, selected_cell, total_raw, detail_raw
    
    selected_event = int(event_selection.value) # Get the frame number of the selected event
    event_index = events.tolist().index(event_selection.value) # Create a list of all events found in that trace/cell
    y_value = hdf_storage["raw_data"][selected_cell][selected_event] # Get the frame number for the currently selected event

    ylim = total_raw.get_ylim() # Keep y and x limits of the upper graph
    xlim = total_raw.get_xlim()
    
    total_raw.clear()
    total_raw.plot(hdf_storage["raw_data"][selected_cell]) # Plot the raw data for the selected cell
    total_raw.axvline(selected_event, color="red") # overlay a vertical bar at the position of the currently selected event
    total_raw.set_ylim(ylim) # Set the y and x limits stored earlier
    total_raw.set_xlim(xlim)
      
    
    detail_raw.clear()
    detail_raw.plot(hdf_storage["raw_data"][selected_cell]) # Draw the trace in the lower window as well
    plt.xlim(selected_event-200, selected_event+200) # Set the x limits to only show the window 200 frames before and after the selected event
    detail_raw.axvline(selected_event, color="red") # Plot a vertical line at the selected event
    
    # Set the x and y limits of the lower graph to get a magnified view
    min_ylim = int(hdf_storage["raw_data"][selected_cell][selected_event-200:selected_event+200].min()-10) 
    max_ylim = int(hdf_storage["raw_data"][selected_cell][selected_event-200:selected_event+200].max()+10)
    plt.ylim(min_ylim, max_ylim)
    
    plt.draw()    
    

    
# On clicking on accept, just go to the next event    
def on_accept(b):
    global selected_event, event_index, events, selected_cell

    event_index += 1
    event_selection.value = events[event_index] # Set the selected event to the next one if possible
    while events[event_index] == -1: # If the next event has been set to -1 jump to the next one until the value is no longer -1
        event_index += 1
        event_selection.value = events[event_index]
        
    selected_event = int(event_selection.value)
    y_value = hdf_storage["raw_data"][selected_cell][selected_event]
    
    
    ylim = total_raw.get_ylim()
    xlim = total_raw.get_xlim()
    
    total_raw.clear()
    total_raw.plot(hdf_storage["raw_data"][selected_cell])
    # If you are at least into the third event, also mark the preceeding events with orange bars and the following 3 events with green bars
    if((event_index>3)&(event_index < len(events)-3)):
        for i in np.arange(event_index-3, event_index):
            total_raw.axvline(events[i], color="orange", lw=0.5)
        for i in np.arange(event_index+1, event_index+4):
            total_raw.axvline(events[i], color="green", lw=1)
    total_raw.axvline(selected_event, color="red")
    total_raw.set_ylim(ylim)
    total_raw.set_xlim(xlim)

    detail_raw.clear()
    detail_raw.plot(hdf_storage["raw_data"][selected_cell])
    plt.xlim(selected_event-200, selected_event+200)
    detail_raw.axvline(selected_event, color="red")
    if((event_index>3)&(event_index < len(events)-3)):
        for i in np.arange(event_index-3, event_index):
            detail_raw.axvline(events[i], color="orange", lw=0.5)
        for i in np.arange(event_index+1, event_index+4):
            detail_raw.axvline(events[i], color="green", lw=1)
            
    min_ylim = int(hdf_storage["raw_data"][selected_cell][selected_event-200:selected_event+200].min()-10)
    max_ylim = int(hdf_storage["raw_data"][selected_cell][selected_event-200:selected_event+200].max()+10)
    plt.ylim(min_ylim, max_ylim)
    plt.draw()    
    
# If one clicks on reject, the value of the currently selected event is set to -1. This allows to disregard this event
# for further analysis.
def on_reject(b):
    global selected_event, event_index, events, selected_cell
    
    events[events==selected_event] = -1 # set value to -1 in the event list  
    whole_cell = hdf_storage.get("events")  # Get the original data
    whole_cell[selected_cell][event_index] = -1 # Change to -1 in the original data
    hdf_storage.put("events", whole_cell) # Save data again

    event_selection.options = events
    
    event_index += 1
    event_selection.value = events[event_index]
    while events[event_index] == -1:
        event_index += 1
        event_selection.value = events[event_index]
        
    selected_event = int(event_selection.value)
    y_value = hdf_storage["raw_data"][selected_cell][selected_event]
    
    
    ylim = total_raw.get_ylim()
    xlim = total_raw.get_xlim()
    
    total_raw.clear()
    total_raw.plot(hdf_storage["raw_data"][selected_cell])
    if((event_index>3)&(event_index < len(events)-3)):
        for i in np.arange(event_index-3, event_index):
            total_raw.axvline(events[i], color="orange", lw=0.5)
        for i in np.arange(event_index+1, event_index+4):
            total_raw.axvline(events[i], color="green", lw=1)
    total_raw.axvline(selected_event, color="red")
    total_raw.set_ylim(ylim)
    total_raw.set_xlim(xlim)
    
    detail_raw.clear()
    detail_raw.plot(hdf_storage["raw_data"][selected_cell])
    plt.xlim(selected_event-200, selected_event+200)
    detail_raw.axvline(selected_event, color="red")
    if((event_index>3)&(event_index < len(events)-3)):
        for i in np.arange(event_index-3, event_index):
            detail_raw.axvline(events[i], color="orange", lw=0.5)
        for i in np.arange(event_index+1, event_index+4):
            detail_raw.axvline(events[i], color="green", lw=1)
    min_ylim = int(hdf_storage["raw_data"][selected_cell][selected_event-200:selected_event+200].min()-10)
    max_ylim = int(hdf_storage["raw_data"][selected_cell][selected_event-200:selected_event+200].max()+10)
    plt.ylim(min_ylim, max_ylim)
    plt.draw()    
    
########################################
# Setup variables
selected_filename = ""
selected_cell = ""
selected_event = 0
cei = 0 # Index for the currently selected event
    
#######################################
#Setup Interface


# Create Dropdown for the selection of cells
cells = []
cell_selection = widgets.Dropdown(description="Select cell")
cell_selection.options = cells

# Create "Load Cell" button
cell_button = widgets.Button(description="Load Cell")

# Put widgets into a HBox for a more beautiful layout
load_hbox = widgets.HBox([cell_selection, cell_button]) # Orient them horizontally


# Create Event dropdown
events = []
event_index = 0
event_selection = widgets.Dropdown(description="Select event")
event_selection.options = events

# Create buttons for events
goto_event_button = widgets.Button(description="Go To Event")

# Create accept and reject buttons
accept_button = widgets.Button(description="Accept Event")
reject_button = widgets.Button(description="Reject Event")
button_hbox = widgets.HBox([event_selection, goto_event_button, accept_button, reject_button]) # Orient them horizontally

# Display Interface
display.display(load_hbox,button_hbox)

# Create Graphs
figure = plt.figure(figsize=(10,3))
total_raw = plt.subplot(2,1,1)
total_raw.plot()

detail_raw = plt.subplot(2,1,2)
detail_raw.plot()

plt.show()

# Connect buttons to functions
cell_button.on_click(select_cell)
goto_event_button.on_click(goto_event)
accept_button.on_click(on_accept)
reject_button.on_click(on_reject)

select_file(None)


# %% [code]
hdf_storage.close()

# %% [markdown]
Copyright (c) 2019 Gabriel Stoelting

Permission is hereby granted, free of charge, to any person obtaining a copy of this software and associated documentation files (the "Software"), to deal in the Software without restriction, including without limitation the rights to use, copy, modify, merge, publish, distribute, sublicense, and/or sell copies of the Software, and to permit persons to whom the Software is furnished to do so, subject to the following conditions:

The above copyright notice and this permission notice shall be included in all copies or substantial portions of the Software.

THE SOFTWARE IS PROVIDED "AS IS", WITHOUT WARRANTY OF ANY KIND, EXPRESS OR IMPLIED, INCLUDING BUT NOT LIMITED TO THE WARRANTIES OF MERCHANTABILITY, FITNESS FOR A PARTICULAR PURPOSE AND NONINFRINGEMENT. IN NO EVENT SHALL THE AUTHORS OR COPYRIGHT HOLDERS BE LIABLE FOR ANY CLAIM, DAMAGES OR OTHER LIABILITY, WHETHER IN AN ACTION OF CONTRACT, TORT OR OTHERWISE, ARISING FROM, OUT OF OR IN CONNECTION WITH THE SOFTWARE OR THE USE OR OTHER DEALINGS IN THE SOFTWARE.

# %% [code]
