# Supplementary material for: Author Correction: Elevated aldosterone and blood pressure in a mouse model of familial hyperaldosteronism with ClC-2 mutation
Source: Nat Commun. 2022 May 27;13:3066. doi: 10.1038/s41467-022-29242-3 (PMC9142497; doi:10.1038/s41467-022-29242-3)
Supplement: Supplementary file 1 — Supplementary Software 1 [file 41467_2022_29242_MOESM1_ESM.zip › Supplementary Software 1/SpikeDetect.ipynb]

# %% [code]
import pandas as pd
import numpy as np
import matplotlib.pyplot as plt
import matplotlib
import os.path

%matplotlib notebook

# %% [markdown]
Please change the filenames in the cell below if required

# %% [code]
hdf_storage = pd.HDFStore("Demo_output.hdf") # All data will be stored in this file
raw_filename = "Demo.csv" # Raw calcium imaging data in a csv file generated by Fiji

# %% [code]
if(os.path.isfile(raw_filename)): # Check if raw file exists
    raw_file = pd.read_csv(raw_filename, index_col=0) # read raw file
    hdf_storage.put("raw_data", raw_file) # save raw data in "raw_data" key inside hdf_storage
else:
    print("File "+raw_filename+" does not exist.")

# %% [code]
# subtractBackground
#
# Subtracts the background from raw data traces by searching for the local minimum in a certain window of frames
# and subtracting this value.
#
# data - A pandas DataFrame with the raw data traces ordered in columns
# squareSize - The size of the rolling window (default value is 50 frames, equaling to 25 frames before and after the current value)
#
# Returns the input data with subtracted background

def subtractBackground(data, squareSize=50):
    
    squareSizeHalf=int(squareSize/2) # Half the squareSize value to determine the width of the window to both sides


    df_data = pd.DataFrame() # Store the subtracted Data in this DataFrame

    for (i,column) in enumerate(data.columns): # Iterate through all columns/cells
        rec = data[column].values # Extract raw data for one cell
        recLength = len(rec) # Save length of raw data trace
        t = np.arange(0, recLength-1) # Fill an array with the numbers of the frame from 0 to recLength-1
        
        # Create a temporary array to store data in with the same size as the original plus the window size as a padding
        rec = np.pad(rec, (squareSizeHalf,), "maximum") 

        squareBase = np.zeros(recLength) # Create a temporary array in which the local values for the rolling minimum will be stored

        for j in np.arange(0, recLength): # Iterate through the whole trace
            squareBase[j] = rec[(j):(j+squareSize)].min() # Store the local rolling minimum 


        rec = rec[squareSizeHalf:-squareSizeHalf] # Remove the padding
        rec = rec-squareBase # Subtract the local minima

        df_data[column] = pd.Series(rec) # Store the trace into the output with the original column name
    
    return df_data # return subtracted raw_data

# %% [code]
# Subtract the rolling window minimum background and store as "bkgsub_data" key
hdf_storage.put("bkgsub_data", subtractBackground(hdf_storage["raw_data"]))

# Create the differential by subtracting one data point from the previous
d_rec = hdf_storage["bkgsub_data"].diff()    
d_rec[d_rec<0]=0 # Set all negative values to 0 as they are not needed for further analysis
hdf_storage.put("diff_data", d_rec) # Store the data in the "diff_data" key

# %% [code]
# detectEvents
#
# Detect spikes in the differential signal that are larger than a certain threshold.
# This algorithm can be run on the whole recording independent from the actual conditions.
#
# data - A pandas DataFrame with the differential data traces ordered in columns
# cutoffs - A list with the same number of entries as columns in data representing the threshold values for each trace
# minDistanceToLastSpike - Minimum distance (in frames) that are needed between two successive spikes
#
# Returns the events found in the input data.

def detectEvents(data, cutoffs, minDistanceToLastSpike=5):
    if(len(cutoffs) != len(data.columns)):
        print("The number of provided cutoffs does not match the number of columns/cells!")
        return None
    
    events = pd.DataFrame() # DataFrame in which the final result will be saved
    
    for (i, column) in enumerate(data.columns): # Iterate through all columns/cells
        if(cutoffs[i]!=0): # Only analyse if the cutoff is different from '0'
            eventList = np.array([]) # Create temporary storage array
            for j in np.arange(1, len(data)): # Iterate through the individual trace
                if(data[column][j]>cutoffs[i]): # Check if the current value is larger than the threshold
                    # Check if the eventList has already been filled (i.e. there is a previous spike)
                    if(len(eventList)>=2):                        
                        if(eventList[-1]<j-minDistanceToLastSpike): # Check if the distance to the last spike is long enough
                            eventList = np.append(eventList, j) # Append Spike to eventList
                    else: # If no previous spikes are seen, add the current spike without further checking
                        eventList = np.append(eventList, j) # Append Spike to eventList
            # Append the list of spikes from the current column/cell to the final result
            events = pd.concat([events, pd.DataFrame(eventList, columns=[column])], axis=1) 
    return events # return final result


# %% [markdown]
Please change the values in the "cutoffs" list below if needed

# %% [code]
# Define cutoff thresholds for event detection
# Add one entry to the list for every cell included

cutoffs = [24., 25., 20., 35., 45., 23., 28., 30., 70., 40., 20., 24., 35., 30., 15., 15., 18., 30. ]


for (i,column) in enumerate(hdf_storage["diff_data"]):
    plt.figure()
    plt.plot(hdf_storage["diff_data"][column]) # Plot each column
    plt.axhline(cutoffs[i], color="orange") # A horizontal orange line demonstrates the currently chosen cutoff threshold
    plt.show()

# %% [code]
# Use the chosen cutoff values and store events in the key "events"
hdf_storage.put("events", detectEvents(hdf_storage["diff_data"], cutoffs)) # Detect events and store in "events" key

# %% [code]
hdf_storage.close()

# %% [markdown]
Copyright (c) 2019 Gabriel Stoelting

Permission is hereby granted, free of charge, to any person obtaining a copy of this software and associated documentation files (the "Software"), to deal in the Software without restriction, including without limitation the rights to use, copy, modify, merge, publish, distribute, sublicense, and/or sell copies of the Software, and to permit persons to whom the Software is furnished to do so, subject to the following conditions:

The above copyright notice and this permission notice shall be included in all copies or substantial portions of the Software.

THE SOFTWARE IS PROVIDED "AS IS", WITHOUT WARRANTY OF ANY KIND, EXPRESS OR IMPLIED, INCLUDING BUT NOT LIMITED TO THE WARRANTIES OF MERCHANTABILITY, FITNESS FOR A PARTICULAR PURPOSE AND NONINFRINGEMENT. IN NO EVENT SHALL THE AUTHORS OR COPYRIGHT HOLDERS BE LIABLE FOR ANY CLAIM, DAMAGES OR OTHER LIABILITY, WHETHER IN AN ACTION OF CONTRACT, TORT OR OTHERWISE, ARISING FROM, OUT OF OR IN CONNECTION WITH THE SOFTWARE OR THE USE OR OTHER DEALINGS IN THE SOFTWARE.

# %% [code]
